# Supplementary material for: Evaluation of Two Statistical Methods Provides Insights into the Complex Patterns of Alternative Polyadenylation Site Switching
Source: PLoS One. 2015 Apr 14;10(4):e0124324. doi: 10.1371/journal.pone.0124324 (PMC4396989; doi:10.1371/journal.pone.0124324)
Supplement: S1 Table — (TXT) [file pone.0124324.s001.txt]

#S1 Table. APA site switching detection results of genes by chi-squared tests and linear trend tests.
#ucscID	chromosome	strand	stopCoden/lastExon5End	tandemPolyA_NO	polyA_pos	supportReads_sample1	supportReads_sample2	chisq_Pvalue	chisq_FDR	linear_r	linear_Pvalue	linear_FDR
uc010deh.2	chr17	-	62496041	2	62494374,62495742,	851,243,	110,357,	1.81E-90	3.50E-87	-0.510500364	2.06E-90	3.97E-87
uc003mfx.2	chr5	+	176733571	2	176733664,176733957,	34,621,	596,1482,	1.45E-35	5.10E-33	-0.23809339	1.49E-35	5.74E-33
uc002klt.3	chr18	+	3277935	2	3278180,3278267,	864,1969,	1963,2646,	1.69E-25	2.84E-23	-0.120978322	1.70E-25	3.64E-23
uc001bzx.2	chr1	-	36602804	2	36602178,36602639,	1269,113,	752,205,	3.97E-20	4.15E-18	-0.189998662	4.04E-20	5.18E-18
uc001aqf.2	chr1	-	9790566	2	9789081,9790041,	755,38,	289,67,	2.33E-14	1.55E-12	-0.225123895	2.39E-14	1.80E-12
uc003otf.2	chr6	-	42932073	2	42931613,42931750,	0,307,	6,27,	4.77E-14	3.08E-12	0.408803504	5.20E-14	3.63E-12
uc010boe.2	chr15	-	93162686	2	93160681,93161790,	5,3,	348,4,	1.77E-13	1.07E-11	0.388192606	1.91E-13	1.26E-11
uc002czh.1	chr16	-	8949021	2	8946804,8948775,	954,105,	306,101,	1.95E-13	1.16E-11	-0.192014172	1.99E-13	1.30E-11
uc002xxd.1	chr20	-	54945214	2	54944445,54944722,	335,58,	529,280,	6.89E-13	3.75E-11	-0.207141669	7.04E-13	4.30E-11
uc001jtz.2	chr10	-	75135853	2	75135197,75135542,	45,18,	17,88,	6.82E-13	3.75E-11	-0.554185095	7.97E-13	4.64E-11
uc002dje.2	chr16	+	21666753	2	21667255,21668789,	130,362,	142,134,	3.45E-12	1.75E-10	-0.251079996	3.56E-12	1.93E-10
uc003zxv.2	chr9	+	35736723	2	35736851,35737000,	492,47,	179,68,	4.30E-12	2.16E-10	0.247077566	4.43E-12	2.34E-10
uc002amr.2	chr15	-	64200719	2	64199237,64200125,	56,45,	16,108,	1.02E-11	4.85E-10	-0.453608019	1.13E-11	5.49E-10
uc002ubu.2	chr2	+	162267911	2	162267928,162268226,	27,356,	88,280,	1.41E-10	5.55E-09	-0.234094853	1.45E-10	5.91E-09
uc003unu.2	chr7	-	95034642	2	95034183,95034391,	774,6,	81,9,	1.89E-10	7.24E-09	-0.21596221	1.94E-10	7.60E-09
uc011ddy.1	chr5	-	158585678	2	158584421,158584916,	313,8,	16,7,	2.31E-10	8.68E-09	-0.341774153	2.46E-10	9.44E-09
uc001ewa.2	chr1	+	150967798	2	150967996,150968106,	7,1,	94,660,	4.79E-10	1.75E-08	0.225539424	4.92E-10	1.80E-08
uc001jpo.1	chr10	+	71266734	2	71267351,71267420,	2,0,	0,37,	4.24E-10	1.58E-08	1	7.07E-10	2.49E-08
uc001jwz.2	chr10	+	76990747	2	76991034,76991206,	588,203,	352,42,	1.87E-09	6.25E-08	-0.174538477	1.90E-09	6.30E-08
uc002gjd.2	chr17	+	7814903	2	7815521,7816071,	516,306,	232,266,	8.79E-09	2.61E-07	0.158335484	8.90E-09	2.69E-07
uc001kum.2	chr10	+	103909786	2	103909934,103910081,	41,120,	41,21,	1.68E-08	4.71E-07	-0.377827693	1.81E-08	5.18E-07
uc001zxq.2	chr15	+	49935775	2	49935839,49937316,	11,35,	45,12,	2.48E-08	6.61E-07	-0.54929677	2.90E-08	8.13E-07
uc003hor.3	chr4	+	84382350	2	84382385,84382569,	31,98,	103,84,	4.03E-08	1.05E-06	-0.308800551	4.24E-08	1.12E-06
uc001fvk.2	chr1	+	160183276	2	160184430,160185161,	127,3232,	113,1407,	4.64E-08	1.20E-06	-0.078234282	4.65E-08	1.20E-06
uc002eww.2	chr16	+	69358212	2	69358550,69358944,	17,2344,	11,9436,	6.91E-08	1.64E-06	0.049635086	6.92E-08	1.74E-06
uc002klr.2	chr18	+	3255916	2	3256127,3256233,	252,157,	427,123,	6.77E-08	1.64E-06	-0.174286613	6.87E-08	1.74E-06
uc002waz.2	chr2	-	242169016	2	242166703,242168633,	333,534,	84,287,	7.56E-08	1.78E-06	-0.152827082	7.65E-08	1.89E-06
uc009zvi.1	chr12	-	109889400	2	109886462,109887777,	76,66,	26,93,	1.76E-07	3.74E-06	-0.323295607	1.86E-07	4.25E-06
uc004dsn.2	chr23	-	53560270	2	53559755,53560156,	289,126,	183,173,	2.22E-07	4.61E-06	-0.186563134	2.26E-07	5.07E-06
uc001ezl.2	chr1	-	151955639	2	151955392,151955485,	9263,8,	3814,21,	3.16E-07	6.31E-06	-0.044665679	3.17E-07	6.96E-06
uc002iuv.3	chr17	+	55083596	2	55083849,55084121,	3,106,	10,20,	3.50E-07	6.91E-06	-0.432084985	3.86E-07	8.33E-06
uc003ync.2	chr8	+	110355710	2	110355811,110355898,	34,63,	173,97,	7.65E-07	1.41E-05	-0.258082062	7.92E-07	1.57E-05
uc002eel.2	chr16	+	46962909	2	46963344,46965197,	52,110,	56,32,	1.53E-06	2.65E-05	-0.304068484	1.60E-06	2.99E-05
uc003xgi.2	chr8	-	27667822	2	27667143,27667417,	106,4,	51,20,	2.02E-06	3.37E-05	-0.353194995	2.15E-06	3.85E-05
uc002uiy.2	chr2	-	175427275	2	175424306,175426909,	19,19,	2,42,	2.57E-06	4.08E-05	-0.519303071	2.96E-06	5.17E-05
uc003tlw.2	chr7	+	44841021	2	44841239,44842712,	136,59,	234,34,	3.18E-06	4.89E-05	-0.216526098	3.25E-06	5.59E-05
uc001kwa.2	chr10	-	104436651	2	104433490,104436425,	25,504,	3,603,	4.56E-06	6.98E-05	-0.136062607	4.61E-06	7.51E-05
uc010fdy.2	chr2	-	71215730	2	71213074,71215251,	78,35,	105,138,	5.72E-06	8.51E-05	-0.24043297	5.90E-06	9.36E-05
uc001pou.3	chr11	-	114270682	2	114269799,114270615,	2,22,	58,39,	6.34E-06	9.40E-05	0.410416476	6.93E-06	0.000108258
uc002zcm.2	chr21	+	44329131	2	44329214,44329772,	143,53,	217,26,	9.39E-06	0.000132978	-0.211471118	9.61E-06	0.000143742
uc001sfs.1	chr12	+	54744307	2	54744660,54745630,	112,409,	143,272,	9.67E-06	0.000136262	-0.144619905	9.77E-06	0.000145598
uc002qzh.2	chr2	+	9543456	2	9543805,9545805,	28,94,	42,37,	1.13E-05	0.000153833	-0.309751374	1.18E-05	0.000173688
uc011lrs.1	chr9	+	71869290	2	71869701,71870115,	8,118,	25,65,	1.59E-05	0.000210044	-0.293641363	1.67E-05	0.00024063
uc001osf.2	chr11	+	71949397	2	71949979,71950152,	40,351,	87,320,	1.69E-05	0.000220512	-0.152311068	1.71E-05	0.000245984
uc003vgh.2	chr7	+	112115574	2	112115776,112116240,	3,101,	34,123,	2.08E-05	0.000266696	-0.263474817	2.15E-05	0.000302047
uc001tpn.2	chr12	+	110354428	2	110354889,110355870,	4,50,	22,29,	2.24E-05	0.000283185	-0.413726092	2.45E-05	0.000335394
uc010aph.2	chr14	-	58875752	2	58875371,58875465,	55,244,	74,139,	2.67E-05	0.000329297	0.185597793	2.72E-05	0.000367238
uc011ccd.1	chr4	-	78641585	2	78634543,78639029,	136,1,	20,4,	3.30E-05	0.000388993	-0.327203606	3.49E-05	0.000454862
uc010voi.1	chr16	-	85009949	2	85008070,85008178,	555,138,	420,178,	4.03E-05	0.000462687	-0.114265815	4.06E-05	0.000521966
uc003xvp.2	chr8	-	66631525	2	66629922,66630603,	13,33,	12,1,	3.69E-05	0.000429315	0.537203358	4.29E-05	0.000544391
uc001ckx.2	chr1	+	44433354	2	44433424,44433691,	209,285,	126,302,	5.09E-05	0.000565059	0.133435014	5.13E-05	0.000644822
uc010ukn.1	chr15	-	72636418	2	72635778,72636234,	81,25,	28,33,	6.67E-05	0.000712025	-0.3085901	7.01E-05	0.000839597
uc003jhq.2	chr5	-	32229884	2	32227114,32229752,	49,18,	20,34,	6.68E-05	0.000712025	-0.362478856	7.16E-05	0.000855286
uc010ssg.1	chr12	-	58217385	2	58213717,58216590,	432,51,	267,69,	7.15E-05	0.000752881	-0.138771812	7.22E-05	0.000859053
uc001tao.2	chr12	+	88442199	2	88442231,88443934,	2,13,	15,3,	6.17E-05	0.00066785	-0.697421722	7.97E-05	0.000940118
uc002dzc.3	chr16	+	30680966	2	30681515,30682128,	67,233,	146,260,	9.63E-05	0.000979153	-0.146763769	9.75E-05	0.001121584
uc002dov.1	chr16	-	27472671	2	27471937,27471981,	130,8,	161,42,	0.000135661	0.001318095	-0.206645162	0.000138771	0.001541722
uc002klu.2	chr18	+	3457938	2	3458341,3458403,	12,33,	22,9,	0.000134979	0.001314769	-0.437862011	0.000149441	0.001645994
uc001nqf.2	chr11	-	60658638	2	60658023,60658201,	32,253,	14,363,	0.000166605	0.001582949	-0.14632764	0.000168512	0.001814449
uc010bts.2	chr16	+	4559757	2	4559902,4560346,	122,44,	96,82,	0.000167915	0.001591486	0.202885156	0.000171629	0.001842856
uc010ksz.1	chr7	-	5662491	2	5659680,5662286,	52,92,	37,165,	0.000189498	0.001757288	-0.200666914	0.000193602	0.002043129
uc002hxj.2	chr17	+	39847078	2	39847253,39847892,	525,570,	418,318,	0.000203703	0.001862218	-0.08680448	0.000204521	0.002136358
uc002bfb.2	chr15	+	80215508	2	80216666,80217193,	7,21,	1,65,	0.000190181	0.001759399	0.384897001	0.000205781	0.002139027
uc003eho.2	chr3	-	124482470	2	124481809,124482015,	259,164,	140,156,	0.000216097	0.001961613	-0.137964897	0.000218299	0.002231755
uc010fbt.1	chr2	-	54092710	2	54091208,54091999,	11,132,	0,169,	0.000241752	0.002159023	-0.207820521	0.000247382	0.002482865
uc001wlv.2	chr14	+	24592518	2	24593237,24594452,	178,28,	440,25,	0.00027315	0.002395173	-0.140501989	0.000276042	0.002700014
uc010dzy.2	chr19	-	15465726	2	15464341,15465439,	73,13,	51,34,	0.000268137	0.002356554	-0.278685414	0.00027948	0.002719797
uc002bqj.2	chr15	+	91504999	2	91505452,91505574,	45,55,	81,36,	0.000311368	0.002693646	-0.244767732	0.000321493	0.00308184
uc003jpe.2	chr5	+	52979051	2	52979102,52979166,	3,485,	12,262,	0.000330624	0.002841164	-0.130053513	0.000333626	0.003166562
uc001bby.2	chr1	+	19655137	2	19655486,19655781,	3,108,	9,38,	0.000360693	0.00305877	-0.283798319	0.000376569	0.003479641
uc002sgf.2	chr2	+	70315946	2	70316256,70316309,	4,189,	34,292,	0.000412026	0.003428917	-0.155048936	0.000417364	0.003792779
uc001cqg.2	chr1	-	47101448	2	47098417,47100721,	37,87,	11,91,	0.00049174	0.004011725	-0.231833128	0.000506119	0.004482767
uc004ajv.3	chr9	+	77761657	2	77761764,77762111,	7,50,	10,10,	0.000466762	0.003830168	-0.398764	0.0005083	0.004491735
uc002agz.2	chr15	-	62146656	2	62144602,62145752,	28,5,	1,5,	0.0004343	0.003601725	-0.563380972	0.000514841	0.004539104
uc001rxg.1	chr12	-	51382108	2	51379778,51381733,	306,1,	134,7,	0.000575036	0.004623002	-0.16267231	0.000583266	0.005118892
uc002lcu.2	chr18	-	44682548	2	44681416,44682404,	228,58,	57,35,	0.000579414	0.004638912	-0.176989651	0.000589244	0.00515958
uc010hae.2	chr22	-	47083031	2	47080309,47082885,	665,0,	112,2,	0.000626112	0.004961421	-0.12253577	0.000631185	0.005476915
uc001tpd.1	chr12	+	110207093	2	110208240,110208300,	1,1,	1,47,	0.000703478	0.00542984	0.479166667	0.000796044	0.00672526
uc001ngo.3	chr11	+	48153067	2	48153181,48153596,	8,1,	101,0,	0.000764632	0.005820534	-0.320867834	0.000808237	0.006813292
uc003hhe.2	chr4	+	74608181	2	74608601,74609426,	16,136,	3,2,	0.000845515	0.006311981	-0.266357362	0.000878486	0.007309312
uc002mal.2	chr19	+	4443022	2	4443249,4443389,	53,206,	70,136,	0.001028128	0.007389908	-0.152232233	0.001041082	0.00844287
uc001hjd.2	chr1	+	212619348	2	212619478,212619720,	2480,179,	386,10,	0.00118813	0.008278377	-0.058650152	0.001190344	0.009473463
uc002ibi.2	chr17	+	40931087	2	40931407,40931616,	116,494,	59,438,	0.001190387	0.008279187	0.097415589	0.001196517	0.009502914
uc002kbu.2	chr17	-	79846007	2	79845720,79845873,	245,1,	613,32,	0.001288784	0.008758748	-0.107822657	0.001296926	0.01012826
uc002wic.2	chr20	-	3171299	2	3171013,3171171,	107,1151,	67,425,	0.001313677	0.008896654	0.076804793	0.001317883	0.010254942
uc001aof.2	chr1	-	6695735	2	6695181,6695706,	55,5,	121,0,	0.00128094	0.008720766	0.239356777	0.001321322	0.01026093
uc001zhj.2	chr15	-	34158814	2	34158431,34158637,	367,33,	167,34,	0.001449832	0.009567409	-0.129900181	0.001463166	0.011221231
uc011eaj.1	chr6	+	107372440	2	107372457,107372541,	13,66,	0,56,	0.001406589	0.00937889	0.27483512	0.001465416	0.011221231
uc001kwy.1	chr10	+	105205306	2	105205490,105206049,	21,1191,	2,845,	0.00147531	0.009667226	0.070069692	0.001479246	0.011304615
uc003wxh.1	chr8	-	17089930	2	17089025,17089871,	29,0,	21,9,	0.001355043	0.009128833	-0.417133072	0.001489144	0.011335187
uc003thy.2	chr7	-	42957173	2	42956466,42956590,	51,0,	31,7,	0.001406902	0.00937889	-0.338481848	0.00149712	0.011350946
uc003imz.2	chr4	+	153831371	2	153832464,153833058,	8,19,	1,39,	0.00140234	0.00937889	0.390229854	0.001523119	0.011502687
uc001cwn.2	chr1	-	54497823	2	54497343,54497690,	42,159,	11,125,	0.00153271	0.009944612	-0.172594727	0.0015577	0.011672122
uc003gff.2	chr4	-	2743984	2	2743393,2743570,	424,4,	410,19,	0.001551468	0.010015901	-0.108110252	0.001561345	0.011676671
uc004cfv.3	chr9	+	138395979	2	138396516,138396560,	1133,14,	1006,1,	0.001794262	0.011245399	-0.06727533	0.001798685	0.012972131
uc002flu.2	chr16	+	88874686	2	88874915,88875662,	462,211,	892,293,	0.002016706	0.012300637	-0.071634266	0.002022353	0.014185994
uc010szu.1	chr12	-	121746283	2	121746055,121746156,	9,271,	0,291,	0.002050958	0.012450635	-0.129009168	0.002069647	0.01446495
uc002qks.1	chr19	-	55877375	2	55875757,55876930,	16,12,	1,13,	0.001858081	0.011551769	-0.480196038	0.002106756	0.014697587
uc002kvh.3	chr18	+	22030811	2	22031554,22033489,	76,16,	74,2,	0.002079832	0.012606131	-0.237518316	0.002144798	0.014855141
uc003day.1	chr3	+	50685477	2	50685592,50686721,	19,80,	1,54,	0.00211805	0.012747241	0.247642282	0.002190086	0.015033379
uc001zne.2	chr15	+	41195539	2	41195682,41196171,	0,540,	6,348,	0.00240121	0.013984156	-0.101522988	0.002414767	0.016313472
uc011mva.1	chr23	-	131762251	2	131760041,131761690,	29,0,	7,3,	0.002140471	0.012813005	-0.49159604	0.002442288	0.016470449
uc001jke.1	chr10	+	60128525	2	60129353,60130509,	23,12,	28,1,	0.002270029	0.0133982	-0.381552719	0.002457867	0.016542515
uc003mvu.2	chr6	+	3851023	2	3851153,3851547,	25,0,	25,11,	0.002267347	0.0133982	0.39086798	0.002464631	0.016542515
uc003jos.2	chr5	+	52097674	2	52097873,52098447,	153,3,	83,10,	0.002446966	0.014186531	0.192007273	0.002496762	0.016662421
uc010sjl.1	chr12	-	27126898	2	27124510,27126573,	53,434,	14,285,	0.002507959	0.014431958	-0.107804709	0.002523941	0.016814609
uc003idz.2	chr4	+	122738011	2	122738066,122738175,	32,57,	34,21,	0.002475246	0.014270111	-0.252195939	0.002562813	0.0170146
uc003evq.1	chr3	-	145788504	2	145787230,145787410,	71,130,	11,58,	0.002522193	0.014492305	-0.183831885	0.002569224	0.017027755
uc011bei.1	chr3	+	52741828	2	52742109,52742185,	26,2423,	31,1313,	0.002576377	0.014781503	-0.048942266	0.002579753	0.017068111
uc002wlp.2	chr20	-	5095929	2	5095604,5095735,	41,3,	37,17,	0.002585252	0.014788711	-0.304377187	0.00271965	0.017840158
uc003pan.1	chr6	-	52129386	2	52128818,52129057,	578,2,	981,23,	0.002756046	0.015530419	-0.075219883	0.002764595	0.01798156
uc003hyp.2	chr4	+	108871579	2	108871944,108874615,	8,5,	28,1,	0.002719461	0.015424047	-0.462568847	0.003057612	0.019524019
uc010hrn.2	chr3	+	122606188	2	122611002,122611262,	1,37,	1,1,	0.002736882	0.015472987	-0.473684211	0.003094845	0.019708224
uc001aso.2	chr1	+	11733908	2	11734085,11734407,	113,19,	98,3,	0.003125301	0.017191377	-0.193597472	0.003190219	0.020038285
uc002nvm.2	chr19	+	34991174	2	34992078,34992117,	56,62,	5,24,	0.00308775	0.017033277	0.244043021	0.003190279	0.020038285
uc003bzs.1	chr3	-	15452763	2	15451617,15451659,	39,6,	86,1,	0.003066621	0.016979509	0.257720206	0.003180388	0.020038285
uc003nrf.3	chr6	-	30668242	2	30667589,30668083,	178,13,	157,31,	0.003258341	0.017721525	-0.151133361	0.003299447	0.020556038
uc001pmh.2	chr11	+	111796923	2	111797053,111797593,	0,20,	31,66,	0.003189517	0.017420711	-0.272621907	0.003322302	0.020630043
uc002myz.1	chr19	-	14626752	2	14625584,14626592,	1687,20,	2228,56,	0.003416143	0.018398643	-0.046341222	0.003420175	0.0211369
uc001voj.1	chr13	+	100215012	2	100215063,100215171,	175,1,	133,9,	0.003379672	0.01830419	0.164357451	0.003430186	0.021164746
uc002gse.1	chr17	-	17921863	2	17921341,17921581,	12,62,	4,104,	0.003409811	0.018398643	-0.217049219	0.003499207	0.021487141
uc002anm.2	chr15	+	64747263	2	64747398,64747497,	9,20,	0,23,	0.003303239	0.017940483	0.407429007	0.003618625	0.022114461
uc010duv.2	chr19	-	6730323	2	6729930,6730067,	0,803,	3,290,	0.00408777	0.021189552	0.086731031	0.004104746	0.024463014
uc001suf.2	chr12	+	69136242	2	69136310,69136470,	4,12,	30,15,	0.003951214	0.020592108	-0.369006202	0.004259044	0.02509011
uc004fjq.2	chr23	+	153248299	2	153248534,153248611,	4,111,	0,232,	0.004273778	0.02206502	0.153383276	0.004329583	0.025447887
uc003lvy.3	chr5	+	154346457	2	154346529,154348963,	626,7,	731,0,	0.004364869	0.022270344	-0.077181982	0.004379234	0.025661246
uc001gwm.2	chr1	-	201351016	2	201349963,201350347,	0,521,	8,510,	0.004405168	0.022333204	0.088342491	0.004424175	0.025885128
uc003bac.2	chr22	+	41924617	2	41924888,41924981,	46,490,	14,355,	0.004441833	0.022453029	0.094569354	0.004463806	0.025998289
uc010yjm.1	chr2	+	11964917	2	11966015,11967524,	0,47,	2,10,	0.004406577	0.022333204	-0.370711344	0.004753897	0.027362378
uc001vtr.1	chr13	-	114112344	2	114110136,114110422,	129,13,	24,9,	0.004685018	0.023376729	-0.213771346	0.004804794	0.027525527
uc002kqz.1	chr18	-	12329564	2	12329077,12329116,	33,122,	6,78,	0.00471681	0.023464674	-0.182783434	0.004804678	0.027525527
uc001xse.2	chr14	+	76525111	2	76525268,76525617,	0,31,	8,27,	0.004517697	0.022688224	-0.34952466	0.004833015	0.027645995
uc001xrs.2	chr14	+	76112815	2	76113453,76114505,	7,10,	7,54,	0.004772747	0.023661813	0.319526832	0.005049849	0.028715416
uc003bsz.1	chr3	+	9847899	2	9848181,9848782,	93,730,	101,1207,	0.005175729	0.025201132	0.060565888	0.005186245	0.029274488
uc002zoy.2	chr22	-	19163643	2	19163094,19163479,	433,9,	374,0,	0.00552112	0.02658801	0.097142473	0.005550062	0.030830115
uc003bcb.2	chr22	-	42482187	2	42481536,42482107,	11,1738,	28,1709,	0.005794839	0.027484021	0.046732042	0.005801861	0.031976807
uc011bmb.1	chr3	-	135869989	2	135867763,135868289,	6,102,	19,89,	0.005693568	0.027181515	0.188129397	0.005806403	0.031976807
uc001tdm.3	chr12	-	95416005	2	95414062,95415673,	9,13,	0,14,	0.005720312	0.027243378	-0.460566186	0.006435091	0.034549062
uc001khr.2	chr10	+	93788690	2	93789980,93790077,	6,22,	18,14,	0.006018875	0.028349561	-0.354604072	0.00645423	0.034602597
uc001tyj.2	chr12	+	120936013	2	120936200,120936292,	4,193,	18,210,	0.006506343	0.030240419	-0.131993143	0.006569667	0.034962817
uc002lpi.2	chr19	-	648128	2	647530,647812,	63,300,	27,246,	0.007504983	0.033824907	-0.10601373	0.007552166	0.038840101
uc003amm.2	chr22	-	32783979	2	32783572,32783619,	607,0,	422,5,	0.007528799	0.033853332	-0.08311085	0.007557855	0.038840101
uc003ljg.2	chr5	-	140698562	2	140698062,140698195,	69,3,	166,0,	0.008128398	0.036087849	0.171559389	0.008263166	0.041849288
uc010vqd.1	chr17	-	704189	2	702587,704011,	312,8,	59,6,	0.008220665	0.036370779	-0.134693115	0.008304429	0.042002929
uc003ipx.2	chr4	+	159174679	2	159176352,159176431,	5,16,	8,3,	0.007448904	0.033664292	-0.473068441	0.008440199	0.042577592
uc004dxd.3	chr23	+	68060497	2	68061932,68061996,	148,57,	6,9,	0.008624616	0.037856289	0.177084401	0.008777266	0.044104325
uc002ydb.1	chr20	+	61303245	2	61303459,61303643,	115,174,	72,63,	0.008894299	0.038723406	-0.127048584	0.008975035	0.044944964
uc010yox.1	chr2	-	55463784	2	55463717,55463760,	0,31,	6,24,	0.008734309	0.038250932	0.335748824	0.009303399	0.046148785
uc010ltd.2	chr8	+	18080429	2	18080825,18081190,	1,0,	3,27,	0.008265622	0.03648445	0.474341649	0.009374768	0.046308113
uc001czz.1	chr1	-	62147022	2	62146722,62146950,	53,0,	14,2,	0.009000331	0.039062042	-0.314452853	0.009513042	0.046762318
uc004ene.3	chr23	+	106893262	2	106893310,106894253,	31,190,	24,305,	0.009873862	0.042194362	0.110020766	0.009941169	0.048107067
uc010gzc.1	chr22	-	43015779	2	43014822,43014888,	83,39,	25,2,	0.009718497	0.041757142	0.211827782	0.009966305	0.048128739
uc001xub.2	chr14	-	77978627	2	77973272,77978362,	3,15,	1,61,	0.009885866	0.042194971	-0.288429975	0.010358638	0.049403748
uc003fup.2	chr3	-	195243694	2	195241226,195241304,	50,5,	38,15,	0.010188771	0.043201731	-0.247236401	0.01054478	0.050042142
uc001rqd.2	chr12	+	48174064	2	48175452,48176533,	347,23,	467,59,	0.010591465	0.044615683	0.085386505	0.010634969	0.050345837
uc003kte.2	chr5	+	122165343	2	122165449,122165799,	28,21,	25,49,	0.010432613	0.044001526	0.23093117	0.010750123	0.050641509
uc002zam.2	chr21	+	43716502	2	43717024,43717351,	36,145,	14,131,	0.010824675	0.045155358	0.141137746	0.010946662	0.051253313
uc002csj.3	chr16	+	3021949	2	3022801,3023482,	11,25,	15,105,	0.010787449	0.045055497	0.204124145	0.011043318	0.051517614
uc001joy.2	chr10	+	70776172	2	70776439,70776730,	4,12,	20,11,	0.010228785	0.043276489	-0.374580956	0.011068407	0.051572071
uc003dcu.2	chr3	-	52109903	2	52109267,52109799,	183,41,	171,18,	0.011075736	0.046053626	0.125	0.011173579	0.051999076
uc001afo.3	chr1	-	1337463	2	1337297,1337421,	1615,139,	2239,141,	0.011416814	0.046767817	0.039344093	0.011426773	0.052857419
uc001sko.3	chr12	+	56664101	2	56664475,56664747,	0,27,	7,26,	0.010886782	0.045365504	-0.32872747	0.01156971	0.053390115
uc002zot.2	chr22	-	19121709	2	19117795,19121452,	1,282,	5,147,	0.012300955	0.049293048	0.120028414	0.012401395	0.056304894
uc003qam.2	chr6	+	126359982	2	126360133,126360417,	0,31,	1,4,	0.011559938	0.047204097	-0.420883425	0.012775031	0.057705312
uc003upx.1	chr7	+	98963552	2	98963709,98963886,	3,15,	23,22,	0.012118486	0.048814778	-0.316063364	0.012821636	0.057847851
uc003efk.2	chr3	+	122290594	2	122290747,122294044,	5,147,	5,32,	0.012722822	0.05061641	-0.181225236	0.012961141	0.05834031
uc001tnz.1	chr12	+	109547774	2	109547880,109548795,	2,12,	0,42,	0.012615667	0.050293593	0.333333333	0.013433465	0.060184429
uc002vko.2	chr2	+	220113281	2	220113625,220115059,	938,100,	347,20,	0.013693587	0.053650559	-0.065767968	0.01372716	0.061214851
uc001slb.2	chr12	-	56737173	2	56735384,56736501,	391,0,	192,3,	0.013935164	0.05422298	-0.101577477	0.014016845	0.062217958
uc001vfa.3	chr13	+	51530610	2	51530638,51530893,	16,45,	8,5,	0.013543615	0.053278902	-0.287032329	0.014190473	0.062771206
uc002igb.2	chr17	-	42284610	2	42282410,42283964,	50,381,	48,613,	0.014198889	0.054979799	-0.074206704	0.014243269	0.062825567
uc010cpz.1	chr17	-	18178116	2	18177237,18177537,	11,14,	6,32,	0.013588168	0.053399842	-0.310935003	0.014353023	0.063054882
uc004aub.2	chr9	+	96439958	2	96441777,96441864,	15,49,	58,83,	0.01420347	0.054979799	-0.171260409	0.014441578	0.063299233
uc011bdp.1	chr3	-	50325622	2	50325176,50325546,	2787,40,	1948,13,	0.014458086	0.055631264	0.035344501	0.014468331	0.063344264
uc003cjp.2	chr3	+	39453859	2	39453935,39454027,	116,147,	44,29,	0.014404689	0.055481009	-0.133495333	0.014550981	0.063633642
uc002kuf.2	chr18	-	20877971	2	20875981,20876846,	42,0,	39,6,	0.014186267	0.054979799	-0.262936879	0.014753407	0.064445564
uc001hai.2	chr1	+	203839060	2	203839221,203839442,	130,48,	119,22,	0.014873881	0.056947819	-0.136358203	0.015031672	0.06535411
uc003xhy.2	chr8	+	30040689	2	30040882,30041053,	6,31,	13,17,	0.01433517	0.055323455	-0.299162798	0.015081749	0.065433681
uc001wsd.1	chr14	-	34985516	2	34985147,34985222,	38,87,	21,101,	0.015095462	0.057568195	-0.154622332	0.015301788	0.066164313
uc001lyj.1	chr11	-	3733773	2	3733062,3733449,	200,1,	135,6,	0.015695245	0.059386998	-0.130638324	0.015848254	0.068220255
uc003zcz.2	chr8	+	145698833	2	145699149,145699497,	0,219,	8,298,	0.015898315	0.059862498	-0.105235209	0.015998751	0.0686375
uc003szf.2	chr7	-	27565833	2	27565064,27565740,	41,5,	51,0,	0.015623556	0.059231657	0.245469343	0.016168105	0.069209571
uc003mcc.2	chr5	+	172396544	2	172396728,172396773,	132,40,	179,92,	0.016481215	0.061619596	0.113936272	0.016603468	0.070445618
uc002bjm.2	chr15	-	83674349	2	83673777,83674022,	5,31,	0,39,	0.015993656	0.060162907	-0.27817432	0.016713702	0.070737366
uc003usd.2	chr7	-	99489786	2	99488526,99488577,	20,45,	16,12,	0.016607165	0.061631388	0.248380139	0.017201203	0.07242215
uc002wbq.2	chr2	+	242511837	2	242512924,242513544,	0,68,	3,34,	0.017201714	0.063231014	-0.232495277	0.017740227	0.074123297
uc011bac.1	chr3	-	44794833	2	44790239,44794530,	9,10,	5,26,	0.01694146	0.062452457	-0.337710767	0.018080015	0.075053538
uc001cnz.2	chr1	-	45977001	2	45976724,45976901,	4112,450,	2644,346,	0.018095985	0.065583107	-0.027198932	0.01810363	0.0750705
uc001cxy.2	chr1	-	55223407	2	55222575,55222662,	11,4,	19,0,	0.016561826	0.061631388	0.410960934	0.018236013	0.075537968
uc002tmf.1	chr2	+	120734646	2	120734651,120735036,	6,8,	5,34,	0.01744495	0.063641152	0.326532594	0.018539659	0.076466148
uc002nas.2	chr19	-	15360091	2	15357861,15360039,	543,0,	396,4,	0.019533289	0.069940026	-0.076044379	0.019598053	0.079973369
uc002dlw.2	chr16	-	23592494	2	23592275,23592332,	15,782,	8,1114,	0.020391979	0.07208024	-0.052938767	0.020424765	0.082732134
uc001tej.2	chr12	+	96259849	2	96259912,96260236,	2593,0,	973,2,	0.021058342	0.073666902	0.038620979	0.021076375	0.085102506
uc001xee.1	chr14	-	59939683	2	59939525,59939586,	3,11,	14,9,	0.019557383	0.069961516	0.383827711	0.021280741	0.085747556
uc002mqb.2	chr19	-	11033850	2	11033446,11033719,	73,103,	26,69,	0.021362892	0.074223093	-0.1398067	0.021604028	0.086582409
uc003gzu.2	chr4	-	53740136	2	53739245,53739789,	6,23,	0,23,	0.020376932	0.07208024	-0.32163376	0.021623078	0.086582409
uc010fwy.1	chr2	-	225338962	2	225337475,225338626,	13,318,	2,240,	0.021653941	0.074897843	-0.095932814	0.021768727	0.086803927
uc002mbf.2	chr19	+	4793876	2	4794704,4795563,	0,62,	2,22,	0.02145213	0.074399451	-0.248007936	0.022223844	0.088278661
uc003veu.2	chr7	-	107564396	2	107564247,107564373,	424,2,	21,1,	0.022263692	0.076459766	-0.107995731	0.022413515	0.088652477
uc001fft.2	chr1	-	154931255	2	154929504,154930722,	302,3,	477,18,	0.022644522	0.077560998	-0.080588231	0.022729298	0.089568926
uc001dmp.2	chr1	-	89401866	2	89401463,89401543,	16,10,	4,12,	0.021308308	0.074100025	-0.355279856	0.022911866	0.08991256
uc003miy.2	chr5	-	177635916	2	177635543,177635611,	12,62,	1,41,	0.023194647	0.079025285	-0.21078401	0.023796022	0.092603078
uc004bsm.3	chr9	-	130630287	2	130628772,130630122,	20,125,	0,33,	0.023544309	0.079864774	-0.169730317	0.02393849	0.092949048
uc001pjc.1	chr11	+	105967634	2	105967714,105969427,	29,111,	14,22,	0.023606171	0.080004437	-0.170616158	0.0240056	0.093109446
uc003ckc.2	chr3	+	40353505	2	40353806,40353882,	0,40,	2,14,	0.022780245	0.077956819	-0.30429031	0.024028244	0.093109446
uc003osw.2	chr6	-	42858221	2	42857960,42858007,	1,39,	12,59,	0.023489418	0.079796569	0.21502028	0.024123807	0.093385613
uc001zie.1	chr15	-	34634169	2	34633921,34633983,	125,0,	96,4,	0.024057286	0.081319515	-0.150414209	0.024373269	0.094161653
uc001nvd.3	chr11	+	62557519	2	62557712,62557872,	304,147,	261,173,	0.024478871	0.082312866	0.075617084	0.024559772	0.094515469
uc001wte.3	chr14	-	35871219	2	35870720,35871141,	1917,0,	764,2,	0.025216513	0.08413482	-0.04320791	0.025243723	0.096362335
uc003lcp.1	chr5	-	137621381	2	137620959,137621270,	25,70,	27,35,	0.02491926	0.083375999	0.17898312	0.025384643	0.096612853
uc004dtg.2	chr23	-	54472542	2	54471894,54472346,	106,29,	19,0,	0.024935137	0.083375999	0.180698234	0.025409884	0.096612853
uc002oma.2	chr19	-	40030009	2	40029451,40029721,	50,0,	28,3,	0.024986611	0.083439744	-0.249067741	0.025898552	0.098082792
uc003yoa.2	chr8	-	117657245	2	117657065,117657159,	585,0,	352,3,	0.025947857	0.085687757	-0.072636446	0.026027153	0.098375983
uc001znb.2	chr15	+	41149173	2	41149621,41149852,	0,987,	4,801,	0.026619539	0.087383495	-0.05237293	0.026661841	0.100380133
uc004axn.2	chr9	-	100364751	2	100362369,100362515,	42,2,	106,0,	0.027117846	0.088643036	0.180430825	0.027634321	0.10310328
uc004bhi.1	chr9	-	116135879	2	116135666,116135706,	2,177,	0,433,	0.027584479	0.089864517	-0.089056888	0.027711607	0.103220366
uc003cgl.2	chr3	+	37092144	2	37092163,37092330,	0,25,	5,23,	0.026404775	0.08697382	-0.304968773	0.02786647	0.10359643
uc001hwn.2	chr1	-	235295028	2	235294501,235294961,	10,362,	0,176,	0.028145662	0.091384783	-0.093776437	0.028289644	0.104966595
uc002avs.2	chr15	-	73853389	2	73852357,73852671,	66,1,	50,6,	0.027916105	0.090791909	-0.198228762	0.02855992	0.105663458
uc001uew.2	chr12	+	123892250	2	123893078,123893902,	20,5,	16,15,	0.027528625	0.089864517	0.294513754	0.028949578	0.106899307
uc001nzd.2	chr11	-	64037681	2	64037305,64037596,	275,2,	131,5,	0.0288161	0.093092613	-0.107565695	0.029010402	0.107021097
uc003tqf.2	chr7	-	54820104	2	54819950,54820019,	560,1,	533,7,	0.028990771	0.093578726	-0.065808473	0.029063797	0.107115278
uc002jzy.1	chr17	-	79219356	2	79218805,79219190,	245,9,	189,17,	0.029638242	0.094823157	-0.101404843	0.029815989	0.109220641
uc002jmp.2	chr17	+	73059142	2	73060132,73061976,	3,85,	13,96,	0.02957684	0.094758609	-0.155013025	0.029993034	0.109594319
uc001wnn.2	chr14	-	24686333	2	24686014,24686067,	13,841,	22,673,	0.030430565	0.096086272	0.054994585	0.030484183	0.111035167
uc001bnl.2	chr1	-	27426798	2	27425306,27425995,	24,5,	17,13,	0.029553326	0.094758609	-0.283294439	0.030966247	0.112217256
uc001ubl.2	chr12	+	122354217	2	122354545,122355763,	420,1,	662,11,	0.030896867	0.097057828	0.065256377	0.030973597	0.112217256
uc004flm.2	chr23	+	153701028	2	153701358,153701984,	9,215,	1,171,	0.030734206	0.096693911	0.108569066	0.030945913	0.112217256
uc001hjc.3	chr1	-	212538557	2	212537824,212538306,	18,26,	2,15,	0.029703576	0.094928703	-0.278354834	0.031073728	0.112368214
uc001vqk.3	chr13	-	107196344	2	107195685,107195783,	113,0,	71,3,	0.030949301	0.097143626	-0.157788402	0.031401537	0.113446907
uc011liq.1	chr8	+	126034187	2	126034446,126034522,	0,93,	2,39,	0.031872876	0.099397107	-0.185386275	0.032518462	0.116714257
uc001yfi.2	chr14	-	96752092	2	96747597,96751086,	9,16,	1,15,	0.030475521	0.096124665	-0.337937291	0.032573347	0.11680219
uc003bem.2	chr22	+	44564558	2	44564800,44565115,	137,54,	4,6,	0.032572278	0.100915138	0.150754665	0.033007429	0.117918734
uc002vnq.2	chr2	-	224743388	2	224740066,224741792,	9,5,	9,21,	0.031203018	0.097860561	-0.324799177	0.033183947	0.118329398
uc001tep.1	chr12	-	96674020	2	96672346,96672808,	24,0,	9,2,	0.031452391	0.098403233	-0.363636364	0.033976865	0.1208206
uc002swh.3	chr2	-	97261348	2	97258912,97260011,	72,1,	47,5,	0.033534298	0.103081979	-0.190121893	0.0342507	0.121569428
uc002exs.2	chr16	-	69776235	2	69775776,69775917,	479,20,	292,4,	0.034316653	0.104820298	0.075058531	0.034429972	0.121868152
uc002mxg.2	chr19	+	13889012	2	13889276,13889582,	1940,2,	1218,6,	0.034573212	0.105231342	0.037558672	0.034601771	0.122363575
uc003ayk.1	chr22	+	40425569	2	40425830,40426043,	3,43,	5,15,	0.034530651	0.105224609	-0.260193245	0.035927677	0.125378223
uc003apm.3	chr22	-	36886055	2	36883241,36885087,	53,9,	56,2,	0.03575651	0.107855246	0.191674191	0.036535364	0.126410387
uc003vqh.1	chr7	-	130146517	2	130146084,130146372,	42,24,	37,43,	0.03588564	0.107992037	-0.173649994	0.036526018	0.126410387
uc004dei.3	chr23	+	38664751	2	38665695,38665778,	81,10,	37,0,	0.035718271	0.107855246	-0.185626152	0.036447418	0.126410387
uc002yls.2	chr21	-	27096951	2	27096808,27096861,	330,437,	186,315,	0.036584856	0.109203009	-0.05870335	0.036658922	0.12660997
uc002etl.2	chr16	+	67671775	2	67672782,67673080,	3,48,	1,128,	0.036203065	0.108777973	0.156125199	0.036724578	0.12672287
uc002lvf.1	chr19	-	2233839	2	2233153,2233306,	516,0,	235,2,	0.036662383	0.109205586	-0.076145757	0.036787369	0.126825693
uc003osl.2	chr6	-	42712771	2	42712238,42712597,	143,23,	160,46,	0.036578885	0.109203009	-0.108383923	0.036831964	0.126865655
uc001mor.2	chr11	-	18502093	2	18501863,18501949,	144,8,	157,21,	0.036626921	0.109203009	-0.115045125	0.036912588	0.127029532
uc003eqc.1	chr3	-	133876997	2	133875981,133876678,	26,1,	12,4,	0.035227519	0.106592187	-0.32112133	0.037424381	0.128269903
uc003qao.2	chr6	+	126669638	2	126669714,126669748,	5,84,	1,122,	0.037335396	0.110294864	0.142997666	0.037786694	0.129227805
uc001djv.3	chr1	+	84963153	2	84963356,84964020,	103,4,	113,0,	0.038055791	0.112165963	-0.13984613	0.038496029	0.131303226
uc002gby.1	chr17	-	5336335	2	5336099,5336186,	4430,8,	4513,19,	0.038854633	0.113616549	-0.021811015	0.038865513	0.131935376
uc001gtu.2	chr1	-	197053454	2	197053261,197053396,	16,51,	5,48,	0.038615458	0.113211506	-0.188805562	0.039434354	0.133334885
uc001hov.3	chr1	+	225155417	2	225155514,225155624,	24,10,	35,4,	0.038112758	0.112248312	-0.242701204	0.039457084	0.133334885
uc001qlp.2	chr12	+	3392282	2	3392849,3395724,	21,172,	15,58,	0.039718864	0.115309946	-0.126101965	0.040092826	0.134953435
uc002ien.1	chr17	-	41955175	2	41952731,41953533,	3,10,	24,19,	0.038457713	0.112992949	0.276607725	0.04023017	0.13504571
uc003zem.2	chr8	-	146076049	2	146075564,146075839,	23,30,	18,52,	0.039397015	0.114633752	-0.185745384	0.040206138	0.13504571
uc002fzq.2	chr17	+	4848311	2	4848346,4848513,	0,917,	3,653,	0.0403856	0.116807118	-0.051682504	0.040449262	0.13555969
uc003oae.2	chr6	-	32137053	2	32135988,32136872,	146,0,	68,2,	0.040176533	0.116326168	-0.139616105	0.040641007	0.135846984
uc003oxa.1	chr6	+	44221335	2	44221514,44221619,	5,427,	18,564,	0.040672373	0.117285658	-0.064278835	0.040771628	0.136046995
uc003xuw.2	chr8	-	63927891	2	63927641,63927817,	17,2,	39,0,	0.039206912	0.114278901	0.270755001	0.040938195	0.136277842
uc009xwy.1	chr10	-	103607285	2	103605362,103606190,	181,15,	151,25,	0.041694487	0.119441264	-0.105590545	0.041969996	0.138953654
uc001tob.2	chr12	+	109704167	2	109704349,109706026,	0,30,	2,13,	0.040758041	0.117357667	-0.304997141	0.043060555	0.141232741
uc002soz.2	chr2	-	85549859	2	85545156,85545395,	79,0,	56,3,	0.04272589	0.121664959	-0.172496895	0.043484684	0.142138712
uc001lkm.1	chr10	+	131977656	2	131977769,131977867,	0,311,	2,151,	0.043317752	0.122738368	-0.09380554	0.043543938	0.142211469
uc002tpn.2	chr2	-	128699580	2	128698799,128699146,	67,15,	145,62,	0.043268682	0.122738368	-0.118888652	0.043632173	0.142298195
uc002rrj.3	chr2	-	39212965	2	39208699,39211863,	37,1,	43,8,	0.043325025	0.122738368	-0.214179247	0.044518109	0.144432483
uc001dpx.3	chr1	-	94027798	2	94027351,94027646,	44,2,	2,1,	0.042459766	0.121174846	-0.289855072	0.044624715	0.144513398
uc003lde.2	chr5	-	137891726	2	137891029,137891518,	396,104,	250,91,	0.047041626	0.130682449	-0.06848018	0.04717294	0.150109917
uc002raj.2	chr2	+	10566947	2	10567474,10567733,	39,374,	3,91,	0.047183551	0.130982621	0.088141351	0.047401994	0.150589474
uc001ukt.2	chr12	+	133281273	2	133281395,133281569,	3,144,	0,189,	0.048519738	0.133162404	0.107624401	0.048855568	0.154187853
uc004erl.2	chr23	+	118717218	2	118717328,118718383,	13,93,	47,174,	0.048992453	0.134174091	-0.108867	0.049339649	0.155460336
uc001igp.2	chr10	+	3178771	2	3178901,3178990,	2,277,	0,537,	0.049482155	0.134941816	0.068768228	0.049621839	0.155755091
uc002ckj.2	chr16	-	904532	2	903640,904503,	1,4,	22,11,	0.046652578	0.129881584	0.322729902	0.049635793	0.155755091
uc003eei.3	chr3	-	121383327	2	121382054,121382954,	13,46,	4,45,	0.048775584	0.133674829	-0.189616083	0.049831913	0.156115625
uc001ofo.3	chr11	-	65545327	2	65545095,65545236,	154,4,	150,0,	0.049822127	0.135486756	0.11176615	0.050194687	0.156827317
uc002sbc.1	chr2	+	61413921	2	61413941,61414051,	32,15,	32,5,	0.049324064	0.134767186	-0.214484149	0.050696062	0.157666393
uc001qrg.2	chr12	-	6958207	2	6957995,6958062,	65,2,	129,16,	0.050599329	0.136734876	-0.134260492	0.051146771	0.158554989
uc001vxg.2	chr14	+	20925667	2	20925786,20925926,	1,237,	5,184,	0.052319869	0.140208546	-0.093907012	0.052596522	0.161643038
uc002nsf.2	chr19	+	30106287	2	30106649,30108148,	439,2,	967,17,	0.052561211	0.140660347	0.051352346	0.052644182	0.161643038
uc010hvq.2	chr3	-	153993960	2	153993459,153993583,	19,0,	18,4,	0.050402746	0.13668122	-0.305558658	0.053295031	0.163109952
uc002snf.2	chr2	+	75196549	2	75196818,75196856,	0,660,	5,883,	0.053499149	0.142676696	-0.049075815	0.053576354	0.163840496
uc010edf.2	chr19	+	33202863	2	33204571,33204694,	9,19,	0,9,	0.050562575	0.136731104	0.321428571	0.053784089	0.164345022
uc002ozh.3	chr19	-	44980619	2	44980346,44980503,	4,10,	24,17,	0.05281989	0.14125485	0.261102844	0.055021524	0.167297143
uc002rfm.2	chr2	-	25013280	2	25013135,25013245,	55,3,	70,0,	0.054165669	0.14366162	0.170192589	0.055114426	0.167345856
uc003fxh.2	chr3	-	196674028	2	196673228,196673711,	47,0,	24,2,	0.053853757	0.143030549	-0.22565662	0.055523129	0.168188264
uc002gar.1	chr17	-	5009119	2	5008917,5009035,	0,25,	4,25,	0.053631306	0.142832135	0.262612866	0.05589537	0.168519059
uc010bpd.2	chr15	-	101845463	2	101844139,101844374,	43,0,	22,2,	0.054621939	0.144574291	-0.234793963	0.056459083	0.1700852
uc001bej.2	chr1	-	21546448	2	21543744,21546033,	707,22,	355,20,	0.056821724	0.148659411	-0.057324122	0.056934042	0.170980045
uc003nrm.2	chr6	-	30695893	2	30695495,30695607,	6,67,	4,148,	0.056902447	0.148676868	-0.126937294	0.057456292	0.171609935
uc002otd.3	chr19	-	42752617	2	42751722,42752242,	105,21,	74,6,	0.057425474	0.149639023	0.132383332	0.05803402	0.17279843
uc001ran.1	chr12	-	12629767	2	12628828,12629720,	19,3,	46,1,	0.056592334	0.148468491	0.229509157	0.058413613	0.173466232
uc010cga.2	chr16	-	71317511	2	71316208,71316274,	9,8,	3,12,	0.054758925	0.144837731	-0.339549875	0.058686619	0.173889572
uc002jxe.2	chr17	-	77807758	2	77806959,77807283,	65,2,	71,9,	0.057858571	0.150463414	-0.156442784	0.058717134	0.173889572
uc002vnr.3	chr2	+	224831751	2	224831904,224832422,	46,78,	52,53,	0.058246948	0.150965782	-0.125148123	0.058798735	0.173997179
uc001cbk.2	chr1	-	38032456	2	38032384,38032419,	6,386,	0,230,	0.059377117	0.152972227	-0.075597277	0.059581961	0.175773645
uc002otf.1	chr19	+	42799343	2	42799889,42799948,	0,381,	4,427,	0.059421149	0.152983744	-0.06615279	0.059578064	0.175773645
uc001rcs.2	chr12	-	15262044	2	15260722,15261959,	24,4,	9,6,	0.057133456	0.148978474	-0.290096267	0.060102806	0.176902899
uc001tyn.2	chr12	-	120941587	2	120941083,120941219,	40,0,	21,2,	0.058047774	0.150853993	-0.238790012	0.060076134	0.176902899
uc001sdy.2	chr12	-	53910921	2	53905845,53910267,	66,0,	54,3,	0.059168975	0.152639378	-0.170139262	0.060210424	0.176951377
uc003gni.1	chr4	+	15068004	2	15068248,15071772,	4,16,	8,8,	0.057779571	0.150359086	-0.316227766	0.061368829	0.179256671
uc004ecl.1	chr23	+	75397743	2	75397904,75398034,	2,31,	0,57,	0.060156747	0.154466229	0.19813177	0.061598975	0.179792299
uc003cwv.3	chr3	+	49452295	2	49452671,49453907,	15,176,	21,128,	0.063510474	0.160940369	-0.100634085	0.063900993	0.185105817
uc001ime.2	chr10	-	13320301	2	13319801,13320040,	83,14,	65,22,	0.063881524	0.161774626	-0.136605402	0.064607606	0.186031189
uc002eac.2	chr16	+	30965165	2	30966213,30966258,	18,200,	17,98,	0.064858637	0.163447709	-0.101172849	0.065262309	0.187495005
uc001byb.2	chr1	-	35320718	2	35319118,35320649,	23,307,	5,164,	0.065390286	0.164197557	-0.082485231	0.065660655	0.188286464
uc010hoh.2	chr3	-	78648063	2	78646396,78647970,	19,0,	31,6,	0.063220749	0.160521758	-0.248237027	0.065625213	0.188286464
uc002ngc.1	chr19	+	17417188	2	17417576,17417647,	1,139,	7,168,	0.065497295	0.164252945	-0.103776413	0.065926552	0.188698188
uc003wff.2	chr7	-	148700886	2	148700150,148700535,	62,308,	16,137,	0.065805268	0.164553483	-0.080446556	0.066064152	0.188810856
uc003ihs.2	chr4	-	140211246	2	140211093,140211149,	86,3,	99,0,	0.065545491	0.16426728	0.134306601	0.06626673	0.189108621
uc003mhy.2	chr5	+	177036696	2	177037271,177037335,	132,44,	70,38,	0.065957564	0.164553483	0.109107481	0.066435794	0.189310001
uc003zuj.2	chr9	-	34400962	2	34398188,34399698,	65,0,	37,2,	0.065248107	0.163946999	-0.180775382	0.066554638	0.1893823
uc001vjn.1	chr13	-	76100725	2	76100504,76100573,	1,384,	2,110,	0.066502846	0.165191678	0.08231186	0.066776972	0.189439617
uc002fbp.2	chr16	+	72058098	2	72058405,72058945,	60,0,	122,7,	0.065950525	0.164553483	0.133750094	0.066670488	0.189439617
uc002upb.2	chr2	-	183790430	2	183789618,183790306,	182,0,	107,2,	0.066694318	0.16553718	-0.107495064	0.067164007	0.189733503
uc001xsy.2	chr14	-	77491745	2	77490885,77491617,	78,9,	86,3,	0.066476364	0.165191678	0.138333251	0.067253393	0.189810605
uc002ocp.2	chr19	+	36486524	2	36486970,36487217,	3,233,	0,261,	0.067699104	0.167172692	0.081952349	0.067976063	0.191148491
uc001ubo.2	chr12	+	122497069	2	122498478,122499948,	4,17,	0,16,	0.064527106	0.162982572	0.303894871	0.068247488	0.191634265
uc003vjx.2	chr7	-	120990515	2	120988909,120990067,	2,19,	4,7,	0.06466612	0.163120605	0.32660543	0.068993539	0.193302597
uc001evi.2	chr1	-	150599808	2	150599526,150599584,	35,3,	178,4,	0.068778241	0.168692052	0.12269586	0.069411353	0.194190132
uc001bgj.2	chr1	+	23409857	2	23410123,23410181,	0,80,	2,47,	0.068578178	0.168482729	-0.160346724	0.069659855	0.194460771
uc004eol.2	chr23	+	109416679	2	109416684,109416773,	2,13,	0,24,	0.066274059	0.164917494	0.294085849	0.069852349	0.194715322
uc011lzt.1	chr9	-	128201166	2	128199674,128200752,	38,29,	51,68,	0.069299096	0.169392922	-0.133189665	0.070051845	0.195129922
uc002may.2	chr19	-	4658017	2	4657512,4657560,	21,932,	3,389,	0.07019701	0.170141852	-0.049370818	0.070301354	0.195683132
uc002azi.3	chr15	-	75212783	2	75212569,75212620,	8,327,	1,227,	0.07022836	0.170141852	-0.076300737	0.070477975	0.195891061
uc003xqk.1	chr8	+	48889338	2	48889479,48889547,	47,8,	122,44,	0.069934524	0.17008604	0.121910812	0.070570779	0.196007279
uc001kxo.1	chr10	+	105785478	2	105785839,105787340,	59,2,	26,4,	0.069234438	0.169341917	0.190461496	0.070781553	0.196026147
uc004cnj.1	chr9	-	140449691	2	140449317,140449355,	0,113,	4,136,	0.0701103	0.170141852	0.113869005	0.070666533	0.196026147
uc003byn.2	chr3	+	14239616	2	14239692,14239844,	0,568,	6,1047,	0.071489234	0.172117495	-0.044766109	0.071576702	0.197605124
uc002zbi.2	chr21	+	44000470	2	44001446,44001539,	0,15,	11,48,	0.069919582	0.17008604	-0.210690858	0.071837986	0.198095565
uc001zpz.1	chr15	+	42823676	2	42825019,42825253,	9,22,	3,1,	0.068330842	0.167981798	-0.308112609	0.072400764	0.199133363
uc001hly.1	chr1	-	220142148	2	220141946,220142029,	114,1,	54,3,	0.071917442	0.172735869	-0.137221292	0.072749151	0.199891162
uc002mrh.2	chr19	-	11488660	2	11488239,11488445,	40,5,	18,7,	0.072418636	0.17350859	-0.214720109	0.074488818	0.203507475
uc001xlk.2	chr14	+	70177696	2	70180863,70181857,	19,102,	1,29,	0.073601206	0.175472172	0.145593633	0.074561799	0.203562185
uc002kbl.1	chr17	-	79801888	2	79801041,79801624,	4600,4,	2770,7,	0.074710339	0.176916645	-0.020744751	0.074730022	0.203876653
uc001ozg.2	chr11	-	77930318	2	77926345,77926561,	61,5,	71,1,	0.075031655	0.177243377	0.151546714	0.076094781	0.206356477
uc004cbb.2	chr9	-	134454884	2	134452165,134453281,	825,0,	785,3,	0.07607996	0.178954504	-0.044168389	0.076170989	0.206356477
uc003dzn.2	chr3	+	112719766	2	112720056,112720218,	6,65,	6,22,	0.074768528	0.176946082	-0.179085848	0.076252001	0.206417388
uc010yns.1	chr2	-	39477759	2	39476421,39477042,	15,2,	26,0,	0.073277463	0.174916018	0.273139986	0.076702252	0.207490118
uc002mte.1	chr19	-	12243402	2	12242934,12243000,	11,0,	29,9,	0.074024444	0.175722852	-0.255208893	0.077037656	0.208104533
uc004dte.2	chr23	+	54470983	2	54470996,54471726,	0,56,	6,106,	0.077759896	0.181910175	-0.136082763	0.078649405	0.21156635
uc003lfi.2	chr5	-	139713865	2	139712433,139713268,	398,2,	30,1,	0.078648975	0.183435215	-0.084707789	0.078996572	0.211908213
uc001cig.2	chr1	+	43317484	2	43317685,43318143,	19,5,	9,8,	0.075428617	0.177855161	0.277653405	0.079082548	0.211954813
uc003cfb.3	chr3	-	32568291	2	32567472,32568256,	69,197,	62,251,	0.078865669	0.18349792	-0.073031144	0.079124651	0.211954813
uc002lrp.2	chr19	+	1257271	2	1258869,1259141,	10,488,	16,386,	0.079085786	0.183788903	-0.058533845	0.079252547	0.212149576
uc003xqy.1	chr8	+	52861169	2	52861632,52862444,	1,13,	6,12,	0.075425458	0.177855161	-0.314285714	0.080140956	0.214229369
uc001dyx.2	chr1	+	110564302	2	110566315,110566362,	0,437,	2,284,	0.080023665	0.185300308	-0.065103609	0.080232656	0.214325454
uc003sip.2	chr7	+	299946	2	300279,300714,	3,773,	1,43,	0.080659937	0.186327346	-0.061003337	0.080844974	0.215511844
uc004eam.2	chr23	+	71417376	2	71417392,71417929,	5,5,	17,4,	0.075929201	0.178882962	-0.318765355	0.080819683	0.215511844
uc002lqc.2	chr19	+	863238	2	863306,863450,	10,29,	17,107,	0.080440539	0.186042801	0.136924553	0.081374666	0.216623419
uc001lkh.2	chr10	+	131565261	2	131565365,131565451,	398,2,	605,0,	0.08168605	0.187800296	-0.054917685	0.081838033	0.217164583
uc003dxd.2	chr3	+	108412207	2	108412879,108412967,	8,3,	19,1,	0.07674042	0.180069905	-0.317887069	0.081659184	0.217164583
uc003nxg.2	chr6	-	31765534	2	31765175,31765430,	3278,3,	3310,0,	0.08184416	0.187800296	0.02143358	0.081867339	0.217164583
uc004cyu.3	chr23	-	18911603	2	18910420,18911093,	18,51,	11,65,	0.080812545	0.186568425	-0.144996646	0.081866085	0.217164583
uc003azk.2	chr22	+	41368492	2	41368577,41368669,	10,349,	2,249,	0.081768732	0.187800296	0.070471369	0.082019431	0.217286486
uc010ypo.1	chr2	-	62053590	2	62051992,62053111,	13,2,	22,0,	0.078246507	0.182827336	0.289498746	0.082388499	0.217963793
uc002gof.3	chr17	+	14110530	2	14110654,14111994,	5,122,	0,75,	0.081854025	0.187800296	0.122427973	0.082614047	0.218351242
uc003aje.1	chr22	-	31322790	2	31322604,31322640,	23,4,	35,1,	0.080267217	0.185753038	0.220370639	0.082705361	0.218351242
uc002fdt.2	chr16	-	75263409	2	75262936,75262982,	152,7,	116,1,	0.082532123	0.188623947	0.104505718	0.083090111	0.218801915
uc010qkj.1	chr10	-	75198000	2	75196570,75197549,	69,0,	67,3,	0.08212317	0.187800296	-0.147457443	0.083232133	0.218840163
uc001lxa.1	chr11	-	2949897	2	2949505,2949652,	55,705,	22,440,	0.084248277	0.191190191	-0.049390553	0.084375352	0.220948123
uc011dgn.1	chr5	-	179041960	2	179041181,179041417,	53,21,	78,53,	0.083712352	0.190420979	-0.120796369	0.084470316	0.220948123
uc001mwn.3	chr11	-	36296182	2	36293848,36295513,	8,52,	2,49,	0.084353286	0.191316221	-0.163821571	0.085764675	0.223208809
uc002imp.2	chr17	-	46030289	2	46029338,46029429,	20,0,	438,65,	0.085809149	0.193466866	-0.07511989	0.086109322	0.223678671
uc002zci.2	chr21	-	44263391	2	44263201,44263239,	132,0,	177,4,	0.085618173	0.193466866	-0.097162445	0.08611978	0.223678671
uc003yzk.2	chr8	-	144807326	2	144806104,144806493,	266,0,	179,2,	0.085748189	0.193466866	-0.081271172	0.086099377	0.223678671
uc002nme.2	chr19	-	19387457	2	19387325,19387428,	178,1,	201,6,	0.085789922	0.193466866	-0.087445766	0.086196856	0.223727695
uc001ocp.2	chr11	-	64846579	2	64844927,64844962,	204,1,	601,0,	0.086659922	0.194494439	0.060347928	0.086855596	0.225285364
uc001cti.2	chr1	-	52486605	2	52485808,52486332,	93,25,	48,23,	0.086466893	0.194173911	-0.124699651	0.0873037	0.225686228
uc003lyg.2	chr5	-	159830292	2	159828653,159830160,	18,205,	6,153,	0.087906088	0.196720395	-0.087314594	0.088322649	0.227555137
uc002fpl.2	chr16	+	90025643	2	90025706,90025774,	2,287,	0,416,	0.089292459	0.199131453	0.063993384	0.089519774	0.229869078
uc002vul.2	chr2	-	234386038	2	234384173,234385032,	21,3,	22,0,	0.086311267	0.194049808	0.252890269	0.089802679	0.230441586
uc002mxx.2	chr19	+	14163102	2	14163539,14164029,	0,54,	1,18,	0.089598126	0.199582923	-0.198679854	0.091823835	0.235000547
uc002oqg.2	chr19	+	41828620	2	41830104,41830782,	11,22,	31,125,	0.091046679	0.202111083	0.122922293	0.091906494	0.235055598
uc001cgj.2	chr1	-	41327245	2	41326728,41326758,	93,0,	64,2,	0.091142242	0.202207143	-0.133978366	0.092165832	0.235562139
uc003ocn.3	chr6	+	32948495	2	32949093,32949274,	518,7,	818,4,	0.092185325	0.203703229	-0.04588317	0.092306218	0.235607639
uc003djs.3	chr3	+	58279492	2	58280238,58280458,	9,23,	0,8,	0.08840248	0.197716825	0.269407953	0.092481201	0.23573494
uc002vkc.1	chr2	-	220074660	2	220074494,220074534,	173,2,	244,0,	0.09414998	0.206980088	0.081775434	0.09454351	0.239884654
uc002kea.2	chr17	+	80196852	2	80197151,80197358,	10,4169,	1,85,	0.094638232	0.207581421	-0.025593328	0.094676917	0.239920601
uc003gbw.2	chr4	-	954408	2	952679,952889,	54,3,	52,0,	0.09342765	0.205743008	0.160683743	0.094944209	0.240266978
uc003xih.1	chr8	-	30537037	2	30536875,30536961,	0,37,	2,25,	0.092567241	0.204313654	0.21025103	0.095153887	0.240483248
uc003otp.1	chr6	+	42996966	2	42997160,42997338,	37,124,	50,251,	0.095170827	0.208288807	0.077636363	0.095529635	0.240797323
uc001fdd.1	chr1	-	153902773	2	153901986,153902420,	107,1,	171,8,	0.095198786	0.208288807	-0.098493717	0.09577719	0.241203924
uc003yhf.2	chr8	+	96070165	2	96070181,96070936,	101,0,	216,6,	0.09536498	0.208466013	0.0927962	0.095879187	0.241203924
uc003wkh.1	chr7	-	151164205	2	151163064,151163100,	0,252,	1,90,	0.095607558	0.208760264	0.089984254	0.096092329	0.241582024
uc003elx.2	chr3	-	129034104	2	129033577,129033618,	0,545,	3,590,	0.096379529	0.209131062	0.049287138	0.096525962	0.242196996
uc002lov.2	chr19	+	541552	2	541584,542088,	10,342,	2,232,	0.096378344	0.209131062	0.068684299	0.096662933	0.242382463
uc002lgg.2	chr18	-	54270258	2	54270060,54270131,	407,232,	304,212,	0.096970354	0.209722797	-0.048836486	0.09711508	0.243115626
uc003omu.2	chr6	-	36823589	2	36822608,36823338,	85,2,	119,0,	0.096500222	0.209131062	0.115801389	0.09731271	0.243376745
uc002mvd.2	chr19	-	12907895	2	12907590,12907639,	0,782,	2,573,	0.098849102	0.212090239	0.044803795	0.098973473	0.246680534
uc003mtl.3	chr6	+	1314151	2	1314943,1314988,	28,39,	0,4,	0.096639011	0.209240233	0.197168432	0.099018747	0.246680534
uc002spd.2	chr2	-	85570365	2	85569226,85570243,	263,3,	73,3,	0.098701352	0.212090239	-0.089285714	0.099195471	0.2468009
uc002pfm.2	chr19	-	47223595	2	47222771,47222955,	156,2,	214,0,	0.098880777	0.212090239	0.085564276	0.099335365	0.246891896
uc003zxa.2	chr9	+	35609739	2	35609957,35610027,	0,271,	2,198,	0.099001432	0.212216484	-0.076014812	0.0993605	0.246891896
uc001ary.1	chr1	-	11114922	2	11114647,11114701,	1193,4,	810,0,	0.099585297	0.213231641	0.0367608	0.099669685	0.247180819
uc002ran.1	chr2	-	10580850	2	10580512,10580793,	675,0,	750,3,	0.100669515	0.214034532	-0.043441778	0.100788788	0.248470223
uc004dmi.2	chr23	-	48929528	2	48928786,48928823,	0,845,	2,626,	0.100679807	0.214034532	0.042771767	0.10079544	0.248470223
uc001rtk.2	chr12	-	49521741	2	49521570,49521646,	9725,0,	25361,7,	0.101358657	0.215122902	-0.008745483	0.101363524	0.249450312
uc003fbe.2	chr3	-	156866030	2	156865535,156865590,	7,12,	4,22,	0.098067674	0.211033776	-0.246607676	0.101879304	0.250399005
uc001sbt.1	chr12	-	53459616	2	53458409,53459194,	22,0,	47,6,	0.099900136	0.213787397	-0.189987263	0.10218911	0.25099996
uc001vkc.2	chr13	+	77575104	2	77575464,77576650,	28,34,	15,8,	0.10036783	0.214034532	-0.17821629	0.102389253	0.251170574
uc002niq.2	chr19	-	18418274	2	18417722,18418086,	853,0,	1293,4,	0.104493262	0.220444869	-0.035012221	0.104573945	0.25458027
uc003ulm.3	chr7	-	91742979	2	91741472,91742907,	49,2,	66,0,	0.104647437	0.220649748	0.150021311	0.106142109	0.257419728
uc001znx.2	chr15	-	41679642	2	41679555,41679621,	77,9,	23,0,	0.105285023	0.221524422	0.155144344	0.106895082	0.258756105
uc009xgu.2	chr1	-	247150269	2	247148955,247149346,	11,0,	19,5,	0.102024298	0.216298224	-0.276385399	0.107051195	0.258808047
uc001uvy.2	chr13	-	37524079	2	37523983,37524072,	313,0,	245,2,	0.110749265	0.230499142	-0.067394055	0.11106828	0.266674871
uc002nkf.2	chr19	+	18977330	2	18977423,18979039,	19,167,	50,279,	0.110832209	0.230547689	-0.070260466	0.111179272	0.266767502
uc002iwz.3	chr17	-	57076738	2	57075570,57075701,	16,0,	168,27,	0.110961877	0.230681286	-0.109727543	0.111811551	0.267615525
uc002zhg.2	chr21	+	46932312	2	46932479,46933633,	1,37,	17,137,	0.111294434	0.230764384	-0.114921707	0.112229912	0.268124166
uc004dzo.2	chr23	+	70519926	2	70520116,70521013,	178,215,	257,251,	0.114522055	0.235476186	-0.052577119	0.11472339	0.272388334
uc002cfl.3	chr16	-	108339	2	108061,108142,	17,1,	27,8,	0.112124281	0.231368513	-0.218227074	0.11556658	0.27388282
uc002hnx.2	chr17	+	35872971	2	35873261,35873594,	21,46,	11,11,	0.113599632	0.233913619	-0.167714857	0.115648256	0.273907513
uc001tuz.2	chr12	-	113737582	2	113736581,113736992,	66,31,	10,1,	0.115459817	0.236911219	0.151469723	0.117157941	0.276197486
uc002maj.2	chr19	-	4361597	2	4360369,4360600,	425,0,	345,2,	0.117081788	0.23940736	-0.056402631	0.117319247	0.276197486
uc003usq.2	chr7	-	99668766	2	99667601,99668617,	36,2,	46,0,	0.115294725	0.236773606	0.171828496	0.117481626	0.276258552
uc009vxr.1	chr1	-	45810512	2	45809558,45810046,	46,3,	39,0,	0.115888253	0.237613931	0.167604405	0.117979741	0.277029322
uc002dec.1	chr16	-	15961297	2	15959578,15961129,	103,2,	108,7,	0.1177669	0.240114666	-0.105459407	0.118604771	0.277828604
uc002ria.3	chr2	+	27263705	2	27264062,27264559,	0,265,	2,216,	0.118178131	0.240523597	-0.071094688	0.118559571	0.277828604
uc011csd.1	chr5	-	71516736	2	71515239,71515356,	17,930,	2,333,	0.118809616	0.241174165	-0.043563423	0.118953519	0.278306347
uc001cmc.2	chr1	-	45120231	2	45119857,45120178,	0,17,	4,26,	0.115484264	0.236911219	0.229593507	0.119428011	0.279246517
uc003dau.2	chr3	+	50617848	2	50618101,50622270,	92,3,	38,4,	0.118707039	0.2410925	0.133298902	0.120060675	0.280214471
uc003hje.3	chr4	-	76871903	2	76871072,76871795,	5,6,	5,20,	0.116249806	0.237976707	-0.261785157	0.121443783	0.282105767
uc003wzp.2	chr8	+	20077913	2	20078045,20079203,	7,109,	1,72,	0.120951761	0.244065165	0.112803452	0.121939702	0.282711831
uc001eyl.2	chr1	+	151554183	2	151554634,151556055,	3,206,	0,165,	0.122303398	0.246157663	0.079899213	0.122804061	0.283543522
uc002izw.2	chr17	+	60526090	2	60526304,60526549,	12,0,	63,13,	0.120684037	0.243954611	0.165434038	0.122814767	0.283543522
uc003mxp.1	chr6	+	7586111	2	7586805,7586936,	175,12,	91,2,	0.122873984	0.246632086	-0.092201246	0.123544647	0.284886396
uc010tct.1	chr13	-	22067388	2	22066838,22067369,	86,1,	152,8,	0.122901481	0.246632086	-0.098160201	0.123662131	0.28498635
uc002lrl.1	chr19	+	1227592	2	1228093,1228427,	21,75,	12,22,	0.122346788	0.246157663	-0.135505274	0.12379354	0.285040892
uc002wss.2	chr20	-	23028414	2	23026279,23026636,	7,33,	8,15,	0.120991187	0.244065165	0.195360592	0.123982407	0.285040892
uc003yqc.1	chr8	-	124232343	2	124232213,124232320,	38,0,	94,6,	0.122611842	0.246434507	-0.131425748	0.123975538	0.285040892
uc002ind.3	chr17	-	46148797	2	46147416,46148201,	0,9,	5,17,	0.118365901	0.240525979	0.280484097	0.124471029	0.285966537
uc001wra.1	chr14	-	31570136	2	31569326,31569463,	534,2,	629,0,	0.125198568	0.249944688	0.044922929	0.12536075	0.287350461
uc002ycq.2	chr20	-	60884392	2	60884123,60884215,	330,17,	117,2,	0.125530797	0.250248183	0.07096696	0.125937171	0.288156242
uc003eib.2	chr3	-	125166623	2	125165496,125166495,	17,0,	13,2,	0.119965003	0.243009255	-0.274873708	0.125909824	0.288156242
uc003mmn.3	chr5	-	180275792	2	180274616,180274989,	17,0,	20,3,	0.121554211	0.245060729	-0.244805014	0.126312341	0.288459415
uc010lhs.2	chr7	-	100849562	2	100849264,100849298,	611,0,	783,3,	0.126326165	0.250945731	-0.040901438	0.12646194	0.288498337
uc002mdt.2	chr19	+	5915333	2	5915884,5916219,	49,0,	124,6,	0.126091713	0.25091266	0.114334932	0.127154809	0.289735084
uc003thl.3	chr7	-	40172658	2	40172344,40172557,	110,0,	93,2,	0.126202514	0.25091266	-0.106807443	0.12713059	0.289735084
uc010mwh.1	chr9	-	126143711	2	126141939,126143122,	54,0,	45,2,	0.125742518	0.2505133	-0.152351015	0.127631124	0.290458885
uc003fav.2	chr3	+	156422920	2	156423097,156424551,	9,25,	0,7,	0.123364186	0.247128715	0.240633355	0.128034398	0.290533781
uc001dyz.1	chr1	+	110596534	2	110596582,110597261,	0,67,	3,85,	0.126969427	0.25179014	-0.122584313	0.128201798	0.290742012
uc003wsx.2	chr8	+	10285822	2	10285872,10286393,	52,33,	50,50,	0.127705217	0.252754718	0.111988908	0.128739476	0.291274012
uc002odg.1	chr19	+	36616684	2	36616799,36616842,	1,940,	9,1956,	0.129736772	0.255054447	-0.028106396	0.129802795	0.293334476
uc001oys.2	chr11	-	77589995	2	77589771,77589811,	69,3,	54,0,	0.128968402	0.254190016	0.135250445	0.130496738	0.294556349
uc003gbk.3	chr4	-	843461	2	843068,843230,	142,0,	123,2,	0.130281491	0.255605544	-0.092593655	0.131003417	0.295196289
uc001wni.2	chr14	-	24679083	2	24678790,24678823,	31,124,	58,336,	0.130851517	0.25629588	-0.064477346	0.131202729	0.295223858
uc002qjv.2	chr19	-	55741896	2	55741149,55741658,	795,7,	717,2,	0.131126507	0.256482652	0.038709602	0.131253271	0.295223858
uc004cva.2	chr23	+	12840915	2	12841333,12842340,	0,181,	2,158,	0.131403227	0.256764164	-0.081694806	0.131970219	0.295909159
uc010lkd.1	chr7	+	116199341	2	116199487,116201229,	93,412,	4,7,	0.131746761	0.256975474	-0.066352952	0.132121577	0.295964652
uc003jir.2	chr5	+	34830870	2	34830888,34832716,	16,286,	7,62,	0.131976566	0.256975519	-0.078205954	0.132498591	0.296118944
uc011kia.1	chr7	-	93055668	2	93053800,93053855,	1,0,	18,43,	0.129352441	0.254428225	-0.192616067	0.132483661	0.296118944
uc001ivx.1	chr10	-	32096586	2	32095225,32096305,	41,6,	46,2,	0.131298671	0.256689567	0.154820178	0.13334591	0.297493719
uc002nfe.2	chr19	-	17160683	2	17160543,17160579,	0,81,	6,214,	0.133267663	0.258734933	0.086535795	0.133914125	0.298415012
uc003yrt.2	chr8	-	126036859	2	126036507,126036559,	45,3,	35,0,	0.131939804	0.256975519	0.165359457	0.134290881	0.298908017
uc001njp.2	chr11	-	57067555	2	57067066,57067112,	13,258,	1,84,	0.134036428	0.259636524	-0.079413598	0.134584136	0.299387394
uc003mzv.2	chr6	-	11185395	2	11183540,11185054,	11,10,	28,11,	0.132633971	0.257930629	0.194139194	0.13590599	0.301803942
uc002gfr.2	chr17	+	7215141	2	7215780,7215822,	721,13,	420,3,	0.136334012	0.262944451	-0.043792317	0.136503494	0.302780977
uc001cyz.3	chr1	-	59041857	2	59041059,59041107,	5,965,	1,857,	0.136711206	0.263409185	-0.034806372	0.136818575	0.302955416
uc004ekj.1	chr23	+	102632755	2	102632785,102632997,	0,486,	4,881,	0.137739068	0.264335968	-0.040085955	0.137882701	0.304960358
uc002ave.3	chr15	-	73044682	2	73043713,73044516,	40,0,	53,3,	0.13694267	0.263723758	-0.151794185	0.13900494	0.306425038
uc002zio.1	chr21	-	47655182	2	47655044,47655112,	554,4,	393,7,	0.138816943	0.265613616	-0.047823447	0.139023222	0.306425038
uc003otg.2	chr6	+	42979024	2	42979352,42980077,	3,275,	0,202,	0.138588141	0.265342788	0.06760125	0.138999897	0.306425038
uc003phv.1	chr6	-	75947646	2	75947502,75947567,	398,0,	363,2,	0.13922054	0.265704931	-0.053532531	0.139479907	0.307079476
uc003owp.2	chr6	-	44081580	2	44081370,44081427,	342,180,	219,142,	0.14082823	0.267476799	-0.049560765	0.141053389	0.309656897
uc003iwq.2	chr4	-	185616442	2	185615244,185616287,	21,0,	18,2,	0.137323958	0.263927178	-0.23204774	0.142213242	0.311444747
uc002nlc.2	chr19	+	19168437	2	19168900,19168981,	5,358,	2,459,	0.142880161	0.270361414	0.051040898	0.143122898	0.312771132
uc001kjs.2	chr10	+	96361379	2	96361546,96361854,	0,49,	1,22,	0.141604053	0.268554622	-0.173222757	0.144399792	0.314993102
uc010hsz.1	chr3	-	128848924	2	128848561,128848679,	0,205,	2,191,	0.143962821	0.271166211	0.073242925	0.14446744	0.314993102
uc001wnc.2	chr14	-	24659543	2	24659245,24659440,	5,9,	3,18,	0.139134984	0.265704931	-0.25	0.144912781	0.315307064
uc002hho.1	chr17	-	30821777	2	30819624,30820039,	38,2,	42,0,	0.142337954	0.269549887	0.162018517	0.144794612	0.315307064
uc003ciw.1	chr3	-	39139727	2	39138098,39138160,	24,36,	33,29,	0.143250722	0.270748065	0.132525523	0.144900985	0.315307064
uc004btb.2	chr9	+	130869723	2	130870874,130871521,	3,29,	3,94,	0.143378805	0.270804351	0.128838475	0.144939538	0.315307064
uc001mdk.2	chr11	-	6498343	2	6497751,6498250,	576,2,	247,3,	0.145346182	0.273239516	-0.050605336	0.145589433	0.316322556
uc010ahb.2	chr13	+	115091756	2	115091971,115092795,	3,43,	5,24,	0.143041747	0.270485298	-0.169112507	0.145735496	0.316322556
uc002lly.2	chr18	+	73000596	2	73001670,73001898,	17,4,	10,0,	0.13918479	0.265704931	-0.265606358	0.145728533	0.316322556
uc011lee.1	chr8	-	59496665	2	59496072,59496614,	128,6,	92,1,	0.144778524	0.272569889	0.096785795	0.145666619	0.316322556
uc011baf.1	chr3	-	45266617	2	45265960,45266183,	162,0,	76,1,	0.146077941	0.274082192	-0.09402074	0.14692434	0.318363678
uc003tre.1	chr7	+	56066765	2	56067802,56067870,	76,187,	55,99,	0.147795219	0.276098604	-0.070877682	0.148281922	0.32040231
uc001uxu.1	chr13	-	41704623	2	41701710,41702667,	76,3,	54,0,	0.147496275	0.275861094	0.125594981	0.149027098	0.321290053
uc001age.1	chr1	-	1499915	2	1497728,1499825,	28,3,	112,4,	0.147975994	0.276171652	0.119323268	0.149362039	0.321718975
uc001qdp.2	chr11	+	126215508	2	126215609,126215645,	5,564,	0,234,	0.15030796	0.27904027	0.050761606	0.150562174	0.323049031
uc001ouj.2	chr11	-	73584160	2	73583717,73583810,	62,306,	114,438,	0.150654058	0.279548581	0.047383907	0.150876116	0.323462237
uc002bat.2	chr15	-	75931955	2	75931438,75931637,	1324,7,	1811,18,	0.151120892	0.280139591	-0.025537884	0.151185582	0.323764556
uc003kos.3	chr5	-	108672932	2	108670422,108671307,	31,4,	17,6,	0.148262052	0.276442642	-0.189829388	0.151806274	0.324731952
uc010tyc.1	chr14	+	104056623	2	104056868,104057226,	95,148,	78,91,	0.15329174	0.28294948	-0.070352531	0.153791475	0.327883765
uc001slr.2	chr12	-	57032107	2	57031965,57032064,	7151,2,	7119,6,	0.155560838	0.285808291	-0.011885128	0.155575314	0.331319394
uc001fbw.1	chr1	-	153507172	2	153507076,153507147,	9506,65,	109,2,	0.156014132	0.286062896	-0.014417137	0.156035504	0.332115436
uc001xff.3	chr14	-	61441827	2	61441203,61441735,	2,13,	1,34,	0.152884849	0.282333196	-0.202149877	0.157054089	0.333880813
uc010ydv.1	chr19	+	53856841	2	53857806,53858124,	14,1,	30,0,	0.15266138	0.282324992	-0.213200716	0.157299207	0.333880813
uc003upi.2	chr7	+	97920555	2	97920779,97920837,	21,131,	9,30,	0.156204936	0.286277008	-0.102599367	0.157293009	0.333880813
uc003woe.3	chr7	+	158738470	2	158738602,158738876,	4,58,	0,30,	0.154885826	0.284804321	0.148304197	0.157147125	0.333880813
uc009zlf.2	chr12	-	49578793	2	49578586,49578641,	116,0,	174,3,	0.158713536	0.289664189	-0.082338697	0.159426122	0.336721986
uc010idw.1	chr4	-	15607346	2	15606160,15606635,	27,101,	4,33,	0.158431629	0.28957715	-0.109796847	0.159698677	0.337112419
uc003dvg.2	chr3	+	101395755	2	101396428,101398053,	37,0,	36,2,	0.157224406	0.287736289	0.163328747	0.160019193	0.33741842
uc001kyp.1	chr10	-	111624942	2	111624526,111624714,	292,0,	147,1,	0.159657485	0.290388489	-0.06703912	0.160132651	0.337472539
uc003fok.1	chr3	+	184086082	2	184086290,184086336,	0,652,	2,661,	0.160467669	0.290645656	-0.038703449	0.160626781	0.338328408
uc001fkt.2	chr1	-	155307451	2	155305061,155306608,	47,0,	23,1,	0.158727287	0.289664189	-0.167260846	0.161691678	0.339640879
uc001shx.1	chr12	-	56215761	2	56214771,56215140,	398,2,	390,0,	0.16205452	0.292594156	0.049745545	0.162320436	0.339662361
uc002bpf.1	chr15	+	90815020	2	90815344,90815442,	5,232,	38,910,	0.162086743	0.292594156	-0.04061395	0.162263978	0.339662361
uc003pst.3	chr6	-	109308747	2	109307648,109308271,	43,4,	47,1,	0.16071672	0.290960467	0.143910406	0.1629365	0.340210704
uc002evx.1	chr16	+	68386399	2	68386508,68386591,	9,5,	12,17,	0.159101775	0.290210643	0.214733075	0.164034657	0.341742211
uc011maw.1	chr9	-	131019346	2	131018111,131019137,	27,0,	13,1,	0.159729435	0.290388489	-0.219577516	0.164914823	0.342666258
uc001cmg.3	chr1	+	45232851	2	45232879,45233425,	0,38,	4,77,	0.163471678	0.294294683	-0.127741016	0.165251993	0.342924028
uc003yrh.2	chr8	-	125565233	2	125565062,125565132,	4,21,	0,11,	0.159390407	0.290326285	-0.234520788	0.16530651	0.342924028
uc001adm.2	chr1	-	1190583	2	1189296,1190282,	65,21,	39,21,	0.164637641	0.295842825	-0.115007583	0.166090787	0.343790389
uc003yka.2	chr8	-	102211467	2	102209288,102211161,	4,83,	2,132,	0.165226237	0.296352952	-0.093347285	0.166185831	0.343790389
uc001ges.2	chr1	-	167887561	2	167887312,167887401,	333,5,	271,1,	0.166707112	0.298216885	0.055990455	0.167055149	0.344525258
uc003czy.1	chr3	-	50363552	2	50362344,50363421,	355,116,	515,138,	0.166834883	0.298216885	0.041234899	0.167023713	0.344525258
uc003jts.2	chr5	-	64814302	2	64813596,64813952,	10,1,	21,0,	0.160376287	0.290616262	0.248160387	0.167064277	0.344525258
uc002nuq.3	chr19	-	33878250	2	33877860,33878007,	42,1,	73,7,	0.168279239	0.300154898	-0.124227899	0.170019241	0.348562113
uc002fly.3	chr16	-	88880847	2	88880148,88880363,	179,0,	381,4,	0.171129125	0.303836697	-0.057627812	0.171509082	0.350478461
uc003bul.2	chr3	-	9987911	2	9987226,9987669,	21,0,	99,9,	0.170192145	0.302589897	-0.120761473	0.171857339	0.350478461
uc003jff.2	chr5	+	14508531	2	14508811,14509457,	1,14,	0,28,	0.166839887	0.298216885	0.210818511	0.171857339	0.350478461
uc001leu.1	chr10	+	121700098	2	121700478,121701241,	2,136,	0,128,	0.171575208	0.304488908	0.083825948	0.172382712	0.351160119
uc002xbv.1	chr20	-	33867000	2	33866722,33866824,	3600,3,	2225,0,	0.173367946	0.306544969	0.017833868	0.173404839	0.352433143
uc003tyt.2	chr7	+	73112216	2	73112344,73112546,	0,457,	3,740,	0.173801226	0.307170632	-0.039262436	0.173980644	0.353291915
uc010lmq.2	chr7	-	134870903	2	134869990,134870526,	10,42,	18,41,	0.172194575	0.305028136	0.129577728	0.174139405	0.353427598
uc002yvw.1	chr21	-	38437882	2	38437678,38437760,	17,2,	17,0,	0.168668619	0.300696228	0.229415734	0.174704398	0.354200267
uc002huq.2	chr17	-	38545771	2	38544779,38545465,	450,0,	488,2,	0.174874668	0.308363129	-0.044250868	0.175104232	0.354823758
uc001sem.2	chr12	+	54369668	2	54369729,54370200,	6,93,	4,148,	0.174623573	0.308334198	0.085684406	0.175484661	0.355220136
uc002vyn.2	chr2	-	240900535	2	240900103,240900154,	2,1847,	0,1691,	0.176112099	0.309838711	-0.022737328	0.176173169	0.355842481
uc003nei.2	chr6	-	24651016	2	24650206,24650340,	29,1,	27,4,	0.173141151	0.306284003	-0.174409251	0.176705604	0.356004372
uc001lxj.2	chr11	-	3109435	2	3108350,3108586,	31,355,	0,21,	0.176650817	0.310221938	-0.066973488	0.177183355	0.356593098
uc002kof.2	chr18	-	9547787	2	9546799,9546915,	20,15,	5,9,	0.175244245	0.308733256	-0.193649167	0.179712495	0.361304828
uc001poe.2	chr11	-	113604416	2	113603911,113604404,	130,3,	79,0,	0.178804431	0.312725796	0.092336883	0.17983258	0.361313285
uc009ygg.2	chr11	-	10874411	2	10874271,10874345,	2,57,	5,47,	0.178146185	0.312231616	0.127802691	0.180113407	0.36154357
uc010wnm.1	chr17	+	55756910	2	55757114,55757205,	17,0,	74,8,	0.179188453	0.312972787	0.135002507	0.181400067	0.362988995
uc001wse.1	chr14	-	35032328	2	35031613,35031692,	34,9,	34,17,	0.180478532	0.314799497	-0.138136503	0.182814125	0.365058439
uc003cnb.3	chr3	+	44399756	2	44399976,44401300,	0,42,	1,23,	0.182527609	0.317644879	-0.164082531	0.185876732	0.3682224
uc004dhp.2	chr23	+	47107329	2	47107669,47107725,	0,39,	3,65,	0.183354782	0.318523334	-0.128623939	0.185415216	0.3682224
uc004eyc.1	chr23	-	134156148	2	134154546,134155322,	13,10,	75,31,	0.183899225	0.319221895	0.116998248	0.185607989	0.3682224
uc001xjr.1	chr14	-	68056797	2	68056031,68056266,	5,25,	8,17,	0.182610292	0.317644879	0.179709439	0.186638349	0.368729993
uc011mxh.1	chr23	-	148568819	2	148568671,148568794,	13,1,	40,12,	0.183313463	0.318523334	-0.16378823	0.186667161	0.368729993
uc010fab.1	chr2	-	37334416	2	37333648,37333797,	27,35,	41,81,	0.186638579	0.322489448	-0.097355083	0.187840252	0.370666287
uc002oxa.2	chr19	-	44111769	2	44111379,44111611,	35,176,	44,159,	0.18789308	0.323248645	0.064719035	0.188427168	0.371443094
uc001bsf.1	chr1	-	31406058	2	31404356,31404906,	38,0,	21,1,	0.185055604	0.320613808	-0.17110175	0.188759571	0.371526774
uc002qpo.2	chr19	+	58132771	2	58133289,58133496,	28,0,	47,3,	0.186229119	0.322213871	0.149666295	0.18907635	0.371579494
uc002vxv.2	chr2	-	239079177	2	239079047,239079118,	97,0,	111,2,	0.187987204	0.323248645	-0.090851055	0.189041978	0.371579494
uc010ktr.2	chr7	-	8153553	2	8152819,8153421,	1,15,	3,189,	0.189617344	0.325371668	-0.090950859	0.190685134	0.373785648
uc002nkx.2	chr19	-	19101958	2	19101703,19101803,	101,0,	117,2,	0.190589842	0.326228022	-0.088241718	0.19160079	0.375006841
uc003skr.2	chr7	+	1580011	2	1582333,1582680,	0,19,	3,32,	0.189131533	0.324909657	-0.178697435	0.193280034	0.377141345
uc010svw.1	chr12	-	102406886	2	102406723,102406786,	157,0,	92,1,	0.19294949	0.328983986	-0.082339586	0.193842109	0.377854497
uc010gzh.2	chr22	-	43435782	2	43435529,43435653,	3,18,	0,11,	0.18790212	0.323248645	-0.232781426	0.194950637	0.379246077
uc001lmu.2	chr10	-	135176372	2	135175985,135176285,	294,19,	366,15,	0.195134081	0.331102892	0.049178018	0.195456155	0.379945367
uc003zoy.2	chr9	-	21333005	2	21331020,21332739,	15,0,	34,4,	0.191265725	0.326978143	-0.179508818	0.195507788	0.379945367
uc001mja.2	chr11	+	10800652	2	10800918,10801288,	5,28,	0,10,	0.190400805	0.326076136	0.199680766	0.195638042	0.380006384
uc001onj.2	chr11	-	67821455	2	67820327,67821290,	70,10,	149,35,	0.195298414	0.33116528	-0.079705633	0.196146621	0.380609597
uc002enb.1	chr16	-	58147929	2	58147501,58147616,	356,2,	245,4,	0.199325961	0.336591044	-0.052094614	0.199696535	0.385437978
uc001lct.2	chr10	-	118434292	2	118430706,118433228,	31,2,	14,3,	0.195777206	0.331757431	-0.182953477	0.200308077	0.38634433
uc003otk.2	chr6	-	42980208	2	42979972,42980079,	558,3,	1522,3,	0.201144698	0.33868052	0.027988179	0.201252727	0.387777183
uc003pax.2	chr6	+	52550847	2	52551075,52551382,	34,17,	51,15,	0.201883895	0.339723683	-0.117984976	0.203822199	0.391942238
uc002roa.1	chr2	-	32249253	2	32248978,32249057,	100,1,	163,0,	0.203092103	0.340423563	0.078334891	0.203949859	0.391991628
uc001kva.2	chr10	+	104162133	2	104162252,104162283,	1,42,	2,19,	0.20083133	0.338394229	-0.159898333	0.20438626	0.392242029
uc003khj.2	chr5	+	80608481	2	80608828,80608958,	0,17,	3,30,	0.199763779	0.336889025	-0.181333978	0.204320593	0.392242029
uc003thh.3	chr7	+	40134579	2	40135129,40135159,	17,1,	29,0,	0.199485759	0.336664835	-0.187147414	0.204335684	0.392242029
uc002tgc.2	chr2	-	111395541	2	111395413,111395519,	7,13,	20,18,	0.200711729	0.33834013	0.168010055	0.204637975	0.39252913
uc003fxg.3	chr3	+	196669887	2	196670318,196670410,	5,47,	5,106,	0.205019351	0.342324324	0.099268884	0.206414353	0.394951106
uc003cqr.2	chr3	-	47058583	2	47057924,47058176,	17,8,	5,6,	0.201176404	0.33868052	-0.213034521	0.207550622	0.396730279
uc002fii.2	chr16	+	84812688	2	84813343,84813524,	1,12,	12,39,	0.205166616	0.342416618	-0.158371041	0.20874235	0.3984139
uc002vkt.1	chr2	-	220115074	2	220115005,220115058,	4773,540,	248,21,	0.209698103	0.347132947	0.016789577	0.209738927	0.399522516
uc002ztr.1	chr22	-	21354169	2	21354018,21354065,	0,175,	2,221,	0.209130761	0.346490425	0.062955546	0.209703782	0.399522516
uc010vwv.1	chr17	-	17150412	2	17150143,17150220,	37,6,	69,21,	0.208432082	0.345480866	-0.109072766	0.210150876	0.399910874
uc002nji.1	chr19	-	18642979	2	18642575,18642887,	88,2,	70,0,	0.209446781	0.346865397	0.099223426	0.210876182	0.400300268
uc003ieu.2	chr4	+	123665180	2	123665252,123666093,	46,5,	15,0,	0.207165012	0.344266051	-0.155267524	0.210640274	0.400300268
uc001uxt.2	chr13	+	41657050	2	41657203,41657235,	23,0,	28,2,	0.206831915	0.344008178	0.173393655	0.211168279	0.400545684
uc001loy.3	chr11	+	315113	2	315226,315271,	0,108,	3,206,	0.210927269	0.348719858	-0.07026427	0.211648622	0.401172239
uc003iny.2	chr4	-	155457837	2	155457665,155457774,	274,3,	143,0,	0.211683018	0.349607365	0.060942566	0.212227703	0.401844986
uc003smc.2	chr7	+	2473519	2	2473697,2473881,	35,3,	19,0,	0.208281206	0.345378827	-0.166666667	0.212317161	0.401844986
uc003mfi.2	chr5	+	176491600	2	176492743,176492969,	0,39,	2,49,	0.211055531	0.348782795	-0.131832011	0.213609736	0.403100553
uc001cim.2	chr1	-	43630114	2	43629857,43629979,	27,139,	18,139,	0.21307201	0.351214605	-0.069282697	0.213781784	0.403158558
uc001jsx.1	chr10	+	74034946	2	74035201,74035792,	32,593,	2,90,	0.214481756	0.353237202	0.046358532	0.214801689	0.403669919
uc002dzz.1	chr16	+	30958551	2	30959564,30960100,	4,27,	9,27,	0.211866979	0.349675461	-0.152522219	0.215309813	0.40424314
uc003tmu.2	chr7	-	45139924	2	45139702,45139744,	1235,0,	808,1,	0.216514623	0.355978762	-0.027335375	0.216627051	0.406004088
uc001xrt.2	chr14	-	76117898	2	76117242,76117738,	496,0,	654,2,	0.218404304	0.357852487	-0.036262271	0.21860426	0.4089123
uc002pny.2	chr19	+	49995072	2	49995101,49995561,	5,2023,	4,724,	0.219136244	0.358346085	-0.023407312	0.219219867	0.409864382
uc010qsu.1	chr10	-	120795551	2	120794549,120795476,	46,4,	18,0,	0.216112445	0.355468662	0.15	0.219520961	0.410028461
uc003tia.2	chr7	+	42977175	2	42977357,42977450,	2,6,	13,13,	0.21300599	0.351214605	-0.213574425	0.219863312	0.410468465
uc002cgf.2	chr16	+	315021	2	315779,316111,	0,114,	2,151,	0.220449491	0.359695435	-0.074989209	0.221315728	0.412039948
uc002rgu.2	chr2	-	26151847	2	26149473,26150701,	45,5,	14,0,	0.217824802	0.357373147	0.154041597	0.221455394	0.412039948
uc003nqg.2	chr6	+	30460526	2	30460789,30461104,	29,22,	35,16,	0.219159165	0.358346085	-0.121666066	0.221432134	0.412039948
uc002pqx.2	chr19	-	50411496	2	50410087,50411368,	150,6,	222,16,	0.223929246	0.364603956	-0.061268559	0.224517981	0.415926323
uc002mcv.2	chr19	+	5691632	2	5691675,5691726,	19180,3,	9426,0,	0.224672828	0.365199591	-0.007178563	0.22468093	0.416027695
uc002gnj.2	chr17	+	12044577	2	12045259,12047046,	1,16,	0,25,	0.21968063	0.358743664	0.189388505	0.225252906	0.416286615
uc003jsm.3	chr5	-	60170442	2	60169662,60170284,	19,2,	15,0,	0.21874201	0.35811827	0.204980015	0.225252906	0.416286615
uc001ent.1	chr1	+	145509211	2	145509369,145511443,	24,0,	80,5,	0.223831168	0.364597778	0.116510346	0.225967837	0.416534982
uc001ucl.2	chr12	-	122958044	2	122957444,122957672,	16,5,	31,4,	0.22197331	0.361876386	0.163202775	0.226146854	0.416534982
uc001yoc.2	chr14	+	104199355	2	104199562,104200001,	0,321,	2,436,	0.225404719	0.366119753	-0.044003024	0.225710562	0.416534982
uc010ylj.1	chr2	+	27599586	2	27599644,27599993,	2,2188,	0,1604,	0.226039176	0.366342621	0.019654453	0.22610036	0.416534982
uc003uio.2	chr7	-	86825952	2	86825480,86825583,	22,0,	14,1,	0.21953512	0.358657502	-0.201843357	0.225872356	0.416534982
uc004flf.1	chr23	+	153664237	2	153664630,153664861,	0,110,	2,149,	0.225629236	0.366225744	-0.075002024	0.226520229	0.416865239
uc001hie.2	chr1	+	211486336	2	211486575,211486634,	26,2,	20,0,	0.222110483	0.361947424	-0.176226844	0.226989426	0.417486772
uc010rha.1	chr11	-	47187033	2	47185813,47185862,	0,142,	4,390,	0.228133051	0.36880874	0.052055934	0.228567457	0.419027469
uc010asj.2	chr14	+	75936178	2	75937155,75939402,	42,3,	21,0,	0.225872356	0.366225744	-0.149071198	0.229421485	0.41984073
uc002tib.2	chr2	+	113420602	2	113420915,113421396,	3,674,	1,61,	0.229540048	0.370309289	-0.04419953	0.229855452	0.420144725
uc002jgs.1	chr17	+	66253110	2	66253156,66253212,	6,251,	7,568,	0.229910385	0.370597524	0.04162296	0.230190606	0.420357573
uc001znl.2	chr15	+	41571587	2	41571784,41574076,	1,732,	2,375,	0.231050778	0.371506594	-0.035947673	0.231261004	0.421905471
uc003mfu.2	chr5	-	176728744	2	176728203,176728457,	18,468,	12,489,	0.231245748	0.371665548	-0.038105896	0.231482231	0.421905471
uc003tus.2	chr7	+	65617344	2	65619468,65619548,	0,84,	2,116,	0.230468753	0.37087918	-0.084372057	0.231626183	0.421905471
uc001itl.2	chr10	+	27475465	2	27475757,27475846,	37,1,	99,9,	0.231387124	0.371738267	0.09904732	0.232991718	0.423861885
uc003zzx.2	chr9	-	37440515	2	37438110,37439717,	38,0,	52,2,	0.230352558	0.37084652	-0.12505143	0.232902817	0.423861885
uc001cqe.3	chr1	-	47075327	2	47073392,47074795,	51,5,	15,0,	0.230018538	0.370617369	0.142450721	0.233328602	0.424273957
uc003yif.2	chr8	-	99054029	2	99053948,99053988,	1244,0,	1753,2,	0.233632347	0.374228986	-0.021749198	0.233710313	0.424566372
uc002cwu.2	chr16	-	4562573	2	4560709,4561328,	6,28,	0,7,	0.229000476	0.369593005	-0.187867287	0.234763663	0.425485102
uc002kvd.2	chr18	-	21743143	2	21742017,21743111,	117,8,	21,0,	0.233088782	0.374005942	0.098687033	0.234695846	0.425485102
uc003dge.2	chr3	-	52874510	2	52873902,52874259,	25,0,	34,2,	0.230792618	0.371245863	-0.153429103	0.234653521	0.425485102
uc001fgk.3	chr1	+	154989161	2	154989465,154990999,	34,266,	32,183,	0.234566534	0.375131839	-0.052379396	0.235021372	0.425540346
uc002pds.1	chr19	-	46387278	2	46386827,46386870,	0,80,	2,112,	0.233711663	0.374228986	0.085498196	0.23492053	0.425540346
uc003uoi.2	chr7	-	96318236	2	96318075,96318140,	27,0,	37,2,	0.232109981	0.372589994	-0.147087101	0.235679913	0.426130568
uc003acp.3	chr22	+	26887638	2	26887811,26887901,	4,86,	1,76,	0.234414083	0.375043135	0.092012614	0.235819974	0.426183347
uc001pwv.2	chr11	-	119535457	2	119531705,119532826,	238,91,	98,28,	0.237620687	0.379075576	0.055364014	0.238136935	0.428758022
uc003cch.2	chr3	+	23932097	2	23932579,23932798,	0,373,	1,267,	0.237736525	0.379081985	-0.046633395	0.238102868	0.428758022
uc002mba.2	chr19	-	4676576	2	4675242,4675776,	305,3,	142,0,	0.238000291	0.379081985	0.055625724	0.238522449	0.428808875
uc002cfj.3	chr16	+	107143	2	107448,107674,	156,51,	493,129,	0.238677442	0.379821262	-0.040924014	0.238960867	0.428835469
uc002fez.2	chr16	+	77232205	2	77232692,77233534,	6,43,	14,54,	0.236917517	0.378265912	-0.109343113	0.238931633	0.428835469
uc001txh.1	chr12	-	120126037	2	120123603,120125566,	23,1,	18,3,	0.234054707	0.374623159	-0.177391573	0.239322225	0.429283544
uc002oxu.1	chr19	-	44417539	2	44416793,44417522,	31,1,	44,0,	0.237842985	0.379081985	0.13540064	0.240954669	0.431535284
uc003wox.2	chr8	+	418804	2	419053,419581,	400,3,	184,0,	0.240653243	0.381865445	-0.048429568	0.241054276	0.431535284
uc004cvm.2	chr23	+	13727471	2	13727748,13727784,	0,45,	1,32,	0.23987202	0.381514831	-0.133077283	0.242908261	0.43409547
uc002grb.3	chr17	-	17124693	2	17124486,17124556,	10,6,	19,23,	0.239938989	0.381514831	-0.15430335	0.244033264	0.435498545
uc002hby.2	chr17	+	27028643	2	27028749,27029253,	25,212,	15,189,	0.243985968	0.384628512	0.055480076	0.244521333	0.435988725
uc002oxe.1	chr19	-	44153042	2	44152732,44152805,	102,11,	7,2,	0.242594816	0.383216565	-0.105793338	0.244534779	0.435988725
uc003gqv.2	chr4	-	24529547	2	24529094,24529372,	139,0,	102,1,	0.24438603	0.384833597	-0.074830779	0.245362999	0.436857513
uc001rsh.3	chr12	-	49162374	2	49159982,49162184,	173,6,	71,5,	0.2459922	0.386216743	-0.072650725	0.246920346	0.438209515
uc002kxk.1	chr18	-	29847834	2	29847592,29847641,	5,166,	0,45,	0.245808644	0.386134291	-0.078968152	0.246904682	0.438209515
uc003mjj.2	chr5	-	178139061	2	178138524,178138597,	3,50,	1,60,	0.244517852	0.384839452	-0.108996904	0.246597664	0.438209515
uc001kzv.2	chr10	-	114190562	2	114190062,114190483,	23,23,	25,15,	0.24431241	0.384833597	0.125547049	0.247073613	0.438251697
uc003fhc.3	chr3	-	170584169	2	170584056,170584113,	704,26,	115,7,	0.248906029	0.389999844	-0.039501493	0.249183948	0.441005109
uc001yus.2	chr15	+	23003040	2	23003364,23003601,	2,56,	0,38,	0.247347323	0.388029249	0.118067094	0.249824532	0.441681558
uc004dxv.2	chr23	+	69385831	2	69385981,69386165,	2,820,	3,448,	0.249724801	0.390691313	-0.032260266	0.249910871	0.441681558
uc001ryc.1	chr12	-	51639725	2	51639137,51639224,	423,1,	364,3,	0.2501377	0.391137277	-0.040889825	0.25043732	0.442205356
uc002fvz.1	chr17	-	3513854	2	3511895,3512185,	32,2,	51,8,	0.249751468	0.390691313	-0.119348293	0.25231331	0.444792943
uc003aty.2	chr22	+	38202136	2	38203346,38203436,	4,202,	23,626,	0.251942669	0.393000449	-0.039180183	0.252220181	0.444792943
uc003uih.2	chr7	+	86824456	2	86825570,86825644,	0,14,	2,20,	0.245699251	0.386134291	-0.193476497	0.252365611	0.444792943
uc003lst.2	chr5	-	150071313	2	150070354,150071230,	129,2,	98,4,	0.252211162	0.393096985	-0.075011127	0.25323152	0.445706027
uc010oow.1	chr1	+	63902691	2	63902873,63903703,	36,1,	48,0,	0.251898925	0.393000449	-0.124273953	0.254707494	0.447102599
uc010rhe.1	chr11	-	47261667	2	47260862,47261340,	114,0,	262,3,	0.254055627	0.39455145	-0.058586317	0.25468306	0.447102599
uc003vda.1	chr7	+	105207758	2	105207914,105208124,	2,19,	2,59,	0.251838353	0.393000449	0.126543	0.25475029	0.447102599
uc001hwv.2	chr1	+	235506087	2	235506094,235506407,	4,238,	0,77,	0.256252815	0.397166187	0.063564173	0.256999484	0.449674702
uc003bca.2	chr22	+	42479123	2	42479364,42480281,	122,1,	158,0,	0.2562064	0.397166187	-0.067732479	0.257054224	0.449674702
uc003zno.2	chr9	-	19116246	2	19115764,19115914,	0,1,	18,13,	0.249305925	0.390310126	0.20365327	0.256839258	0.449674702
uc010cyw.1	chr17	-	41168078	2	41166624,41166933,	2839,3,	1211,0,	0.258034433	0.398808614	0.017766143	0.258093166	0.450388905
uc010euo.2	chr19	+	58774120	2	58774845,58775005,	3,96,	8,119,	0.25718018	0.397965489	-0.075371436	0.25823547	0.450388905
uc003ges.1	chr4	-	2233654	2	2232929,2233565,	24,1,	32,0,	0.253691992	0.394461976	0.151185789	0.257899035	0.450388905
uc001bpt.3	chr1	+	28661481	2	28662388,28662475,	7,103,	6,46,	0.257700222	0.398610704	-0.088926026	0.259174338	0.450736675
uc001rgn.2	chr12	+	25357246	2	25357520,25357948,	0,28,	1,21,	0.254450583	0.394899284	-0.161164593	0.259255668	0.450736675
uc002fmd.3	chr16	+	88927367	2	88927519,88927571,	136,0,	322,3,	0.260969313	0.402059097	0.052354698	0.26148711	0.454000204
uc001cdl.2	chr1	-	40026794	2	40026493,40026616,	315,2,	199,0,	0.261574292	0.402830661	0.049423141	0.262036991	0.45454431
uc009zzs.2	chr13	-	21549009	2	21547179,21548166,	27,1,	14,2,	0.258348695	0.398975401	-0.170399544	0.263829945	0.456829868
uc003guw.3	chr4	-	39899976	2	39899638,39899928,	19,4,	10,5,	0.258535163	0.399103982	-0.183287517	0.264895659	0.458262337
uc003eex.2	chr3	+	122060414	2	122060514,122060813,	1990,18,	137,0,	0.265764101	0.40749793	-0.024028737	0.265875558	0.459337369
uc002lpf.1	chr19	-	617274	2	617167,617228,	6,346,	1,181,	0.265988205	0.4076799	-0.048136041	0.266436314	0.460099368
uc001zyv.2	chr15	-	50999997	2	50999772,50999865,	25,0,	140,7,	0.265282029	0.407081589	-0.084941199	0.266675844	0.460306216
uc003joh.2	chr5	+	44815304	2	44815409,44815613,	87,0,	70,1,	0.266793973	0.408590283	0.088344726	0.268312849	0.462301476
uc002ifd.1	chr17	-	42155744	2	42154125,42155666,	17,48,	1,9,	0.265494463	0.407245969	-0.128575713	0.268704834	0.462562196
uc001spz.1	chr12	-	58156925	2	58156121,58156635,	28,3,	12,0,	0.263860757	0.405544335	0.17038855	0.269487302	0.463701518
uc002wrf.3	chr20	+	18744004	2	18744132,18744537,	2,396,	0,242,	0.269381737	0.411693714	0.043658701	0.269756168	0.463805923
uc003ots.1	chr6	-	43022012	2	43021768,43021975,	7,69,	3,64,	0.268109429	0.409956173	-0.092607684	0.269789293	0.463805923
uc002tcb.2	chr2	-	103334879	2	103334154,103334864,	4,5,	7,21,	0.266899161	0.408590283	-0.18252098	0.273461491	0.468552416
uc003fms.2	chr3	+	183888543	2	183888668,183888730,	97,7,	88,11,	0.272463017	0.415135731	0.077022952	0.273647288	0.468552416
uc001nqg.2	chr11	+	60689637	2	60690798,60690911,	1,856,	3,779,	0.273955162	0.416097648	-0.027022634	0.274101583	0.469121321
uc004ecu.1	chr23	+	77160758	2	77160834,77160883,	1,31,	3,27,	0.270816276	0.413321193	-0.139850598	0.274715284	0.469962417
uc003uxv.3	chr7	+	100803847	2	100804194,100804554,	2,384,	1,674,	0.274873897	0.417211127	0.033521854	0.275100209	0.470411568
uc002ytp.2	chr21	+	35514900	2	35515283,35515329,	93,483,	37,152,	0.27583018	0.418288355	-0.039399429	0.27614424	0.471986865
uc003ban.1	chr22	-	41997101	2	41996878,41997040,	188,1,	45,1,	0.276110415	0.418509092	-0.071044958	0.277134544	0.473048484
uc002bkw.2	chr15	-	85186701	2	85186309,85186381,	11,2,	34,15,	0.273899934	0.416097648	-0.138954079	0.277803837	0.473770164
uc003nzo.2	chr6	-	32083516	2	32083051,32083315,	311,4,	246,1,	0.278433872	0.421080869	0.045719209	0.278861902	0.474521979
uc003svu.2	chr7	+	23240364	2	23240545,23240624,	0,56,	1,47,	0.277764852	0.420562523	-0.106427726	0.280087211	0.476185422
uc004eyd.2	chr23	+	134166755	2	134167532,134167567,	1,56,	0,66,	0.279939065	0.42236612	0.097421458	0.281902582	0.478425397
uc002qiz.3	chr19	-	55644283	2	55644169,55644200,	33,97,	16,68,	0.281318578	0.423456185	-0.07364695	0.282445543	0.478923983
uc002zdf.2	chr21	-	44836622	2	44834367,44834402,	6,40,	0,8,	0.278598672	0.421165389	-0.147441956	0.283094536	0.47917895
uc003nix.1	chr6	-	27106460	2	27106077,27106214,	97,0,	167,2,	0.282166498	0.423907478	-0.065941003	0.283072957	0.47917895
uc003zio.2	chr9	+	4706112	2	4706534,4706597,	19,12,	25,26,	0.279919793	0.42236612	0.119321213	0.282871576	0.47917895
uc003jdo.2	chr5	-	6372616	2	6372038,6372276,	42,30,	77,75,	0.282331887	0.423991226	-0.071832853	0.283408773	0.47931043
uc010xdk.1	chr18	-	47797871	2	47797415,47797539,	37,4,	30,1,	0.280446277	0.422472051	0.127198771	0.283811719	0.479759124
uc001ont.2	chr11	+	68216538	2	68216646,68216741,	10,34,	13,26,	0.281262523	0.423456185	-0.11826962	0.284179788	0.480012458
uc002hez.1	chr17	-	28576035	2	28575224,28575744,	187,4,	54,0,	0.283620332	0.425595586	0.068501751	0.284605107	0.480012458
uc002twy.2	chr2	+	150327364	2	150327618,150330137,	1,0,	20,24,	0.279641534	0.422246705	0.161164593	0.285049407	0.480012458
uc004cbl.2	chr9	-	135251302	2	135250942,135251009,	3,110,	2,190,	0.2839554	0.4259331	-0.061352544	0.284746188	0.480012458
uc001jof.2	chr10	-	70174796	2	70173827,70174452,	11,0,	18,2,	0.278200009	0.420891797	-0.194758914	0.286089935	0.480651097
uc001lgw.2	chr10	-	124691943	2	124690420,124691027,	10,22,	5,5,	0.280087211	0.422424822	0.166666667	0.285887233	0.480651097
uc002dyn.2	chr16	-	30544380	2	30542783,30542839,	18,2,	11,0,	0.278200009	0.420891797	0.194758914	0.286089935	0.480651097
uc002nfq.2	chr19	-	17343161	2	17342696,17342989,	2233,2,	1256,0,	0.288934044	0.431226533	0.017948186	0.289003119	0.485121393
uc001hwd.2	chr1	-	234527323	2	234527093,234527133,	28,3,	11,0,	0.284303609	0.426290056	0.165212849	0.290110886	0.486343762
uc011akp.1	chr22	-	29951924	2	29950803,29951196,	109,0,	196,2,	0.292467066	0.434654168	-0.060082187	0.293254445	0.48973577
uc001ouw.2	chr11	+	73964555	2	73965030,73965749,	0,50,	1,45,	0.294617908	0.436508602	-0.106965637	0.29714653	0.493831069
uc002evi.2	chr16	+	68112889	2	68113182,68113220,	17,68,	20,54,	0.295579884	0.43743108	-0.082949958	0.297103565	0.493831069
uc004cxs.1	chr23	-	16863158	2	16862782,16862906,	19,5,	42,20,	0.295305196	0.437191881	-0.112852851	0.298130012	0.495251411
uc010nyv.1	chr1	-	1684343	2	1683958,1684150,	160,2,	267,1,	0.298369916	0.438949141	0.050150138	0.298932434	0.49572747
uc001lwf.1	chr11	+	2418096	2	2418571,2418632,	5,2738,	6,1767,	0.29862248	0.438949141	-0.015466868	0.298675985	0.49572747
uc003wxs.2	chr8	-	17503435	2	17501312,17502948,	133,0,	245,2,	0.298111941	0.438949141	-0.053376051	0.298748549	0.49572747
uc002wqc.2	chr20	-	17923001	2	17922246,17922868,	485,1,	524,0,	0.298863634	0.438949141	0.032689022	0.299102975	0.495796394
uc002wef.1	chr20	+	826335	2	826588,826920,	15,287,	17,223,	0.299093713	0.439102273	-0.044602191	0.299539932	0.496058984
uc002iqu.2	chr17	+	48551913	2	48551948,48552195,	5,138,	0,30,	0.298659567	0.438949141	0.079017443	0.30006032	0.496435218
uc001cne.2	chr1	+	45793936	2	45794211,45794373,	6,0,	99,18,	0.298402745	0.438949141	0.093761446	0.300375247	0.496620408
uc003nqx.3	chr6	+	30620692	2	30620875,30620979,	36,2,	20,0,	0.296421237	0.437838396	-0.137102124	0.300622988	0.496637268
uc010yys.1	chr2	+	121050836	2	121052238,121052288,	0,58,	2,108,	0.301567247	0.441458631	-0.079703723	0.30301043	0.499699629
uc002upo.2	chr2	+	187373460	2	187373476,187374075,	0,107,	1,100,	0.302185664	0.441458631	-0.071539521	0.303350715	0.499792968
uc003pey.2	chr6	-	70386050	2	70385698,70385757,	152,6,	74,1,	0.303275902	0.442220179	0.067440446	0.304315811	0.500737752
uc003pkp.2	chr6	-	86215685	2	86215217,86215527,	1,38,	0,41,	0.302170774	0.441458631	-0.115357565	0.305212004	0.501811352
uc001ybf.2	chr14	-	93407906	2	93406100,93406212,	18,790,	32,1036,	0.306131204	0.444376262	0.023627503	0.306260151	0.503104282
uc002tku.1	chr2	-	114472772	2	114471934,114472650,	19,0,	35,2,	0.302062797	0.441458631	-0.137909459	0.306419479	0.503150994
uc002kob.2	chr18	+	9535935	2	9538050,9538103,	3,33,	0,12,	0.301699582	0.441458631	0.149071198	0.30679006	0.503544402
uc001cvu.2	chr1	-	54317943	2	54317396,54317775,	62,2,	66,5,	0.305374485	0.444212535	-0.088215893	0.30717258	0.503722387
uc002uyz.1	chr2	-	203071976	2	203070911,203071207,	53,2,	19,2,	0.304021803	0.442806898	-0.117902137	0.307224848	0.503722387
uc001kna.2	chr10	-	98985879	2	98981937,98985140,	26,0,	24,1,	0.303032794	0.442199176	-0.144222051	0.307821472	0.503731689
uc010pok.1	chr1	-	184663197	2	184659639,184660969,	125,2,	65,0,	0.309128168	0.447937187	0.073399485	0.310391414	0.506428096
uc003vwd.3	chr7	-	140706230	2	140705970,140706111,	107,1,	144,4,	0.310320084	0.448768798	-0.063409414	0.311266959	0.507210764
uc010tyq.1	chr14	+	105717009	2	105717421,105717461,	101,0,	196,2,	0.310847348	0.449363251	0.058609075	0.311657843	0.50763252
uc002scl.2	chr2	+	64118361	2	64118513,64118693,	0,308,	1,305,	0.315339746	0.45466771	-0.040521397	0.315734151	0.512967911
uc001hba.2	chr1	+	204518810	2	204518848,204518972,	16,0,	15,1,	0.309628903	0.448104404	0.179605302	0.317310508	0.5146589
uc003fle.2	chr3	-	182733226	2	182733013,182733180,	201,8,	148,3,	0.316578726	0.455944109	0.052784384	0.317251801	0.5146589
uc002rmo.2	chr2	+	29169645	2	29169863,29171083,	40,180,	69,249,	0.318470008	0.457844584	-0.043009888	0.318920183	0.516180708
uc002bfz.2	chr15	+	81295701	2	81296094,81296348,	6,54,	2,41,	0.317220193	0.456697873	0.098551318	0.319580885	0.517032375
uc001bno.2	chr1	+	27632874	2	27634370,27634733,	2,104,	0,52,	0.318837137	0.458172876	0.079305159	0.320373429	0.51784275
uc001xex.3	chr14	+	60752482	2	60754175,60755269,	2,21,	0,11,	0.313397235	0.452204145	0.172891019	0.320620641	0.51784275
uc003yia.2	chr8	+	98863702	2	98864746,98864823,	0,1154,	2,2335,	0.320193226	0.459097963	-0.016824341	0.320262546	0.51784275
uc003ylz.2	chr8	-	105502901	2	105501479,105501594,	23,8,	3,0,	0.314326899	0.453376396	0.172559193	0.321550296	0.518690448
uc004evv.2	chr23	-	129759288	2	129757878,129758747,	19,0,	95,5,	0.319335368	0.458718375	-0.091287093	0.321377243	0.518690448
uc002onu.3	chr19	-	40947397	2	40946753,40947170,	78,7,	179,25,	0.321081722	0.460030759	-0.058366907	0.32192038	0.519069606
uc010fcp.2	chr2	+	63272635	2	63273172,63273617,	5,25,	1,15,	0.317730961	0.457092867	0.147313913	0.323048946	0.51998873
uc001cll.2	chr1	-	44463217	2	44462160,44462682,	100,5,	57,1,	0.324072374	0.46328572	0.077239176	0.325561074	0.522528922
uc010gsm.2	chr22	+	20761258	2	20761969,20762743,	36,11,	34,6,	0.324481384	0.463576385	-0.105634233	0.32727789	0.524190087
uc002spt.3	chr2	+	85808839	2	85808901,85809150,	1,746,	0,708,	0.330115931	0.468289914	0.02553137	0.330282175	0.527794716
uc002lwd.2	chr19	-	2515020	2	2514459,2514572,	8,0,	41,5,	0.327616482	0.46696108	-0.133214973	0.332136402	0.529764451
uc003ktf.2	chr5	+	122337737	2	122337788,122337838,	0,48,	1,50,	0.329520755	0.467788825	-0.097999192	0.331975467	0.529764451
uc003vrv.2	chr7	+	134363783	2	134364469,134364560,	2,84,	0,40,	0.330934825	0.46859208	0.086613368	0.332861169	0.53056566
uc010exy.2	chr2	+	24222737	2	24223612,24223697,	8,25,	9,16,	0.329963656	0.468245673	-0.127917031	0.334168089	0.531601754
uc001ueq.2	chr12	-	123746283	2	123745546,123745615,	55,3,	54,1,	0.334815139	0.473393105	0.090728805	0.336962909	0.534579209
uc003kxm.2	chr5	-	132032326	2	132028327,132032284,	25,31,	13,10,	0.33706402	0.475356151	0.10800647	0.340140685	0.53873127
uc010pkt.1	chr1	+	162353473	2	162353491,162356604,	0,31,	3,101,	0.338908937	0.477783762	-0.082307202	0.340704211	0.538735906
uc002wcc.1	chr2	+	242659537	2	242661160,242661217,	10,9,	12,19,	0.335742741	0.474184506	0.136133763	0.340622326	0.538735906
uc011bsf.1	chr3	-	187440246	2	187439171,187439486,	193,4,	44,0,	0.340518171	0.479702647	0.061397268	0.341521948	0.539806895
uc003asz.3	chr22	+	37964827	2	37965406,37965444,	137,5,	25,0,	0.340791682	0.479738418	-0.073714568	0.342241444	0.540499634
uc003iry.2	chr4	-	169911301	2	169908746,169911148,	4,74,	1,52,	0.341932933	0.480819874	-0.083032724	0.34378213	0.542369541
uc004egb.2	chr23	+	99925984	2	99926078,99926291,	54,49,	1,0,	0.342900069	0.481314248	-0.093003241	0.345231072	0.543880426
uc004esn.1	chr23	+	119389289	2	119389716,119392252,	0,17,	2,37,	0.34168911	0.480651797	-0.127060417	0.346036371	0.544702625
uc001cpd.2	chr1	+	46651205	2	46651492,46651632,	5,213,	0,38,	0.345769771	0.484102718	0.058926642	0.346713565	0.545098954
uc002uwc.2	chr2	+	201686901	2	201688367,201688565,	0,29,	1,32,	0.344613165	0.483008014	-0.120026492	0.348533885	0.546387896
uc003fqg.2	chr3	-	186264744	2	186263862,186264138,	1,56,	0,50,	0.346708293	0.484890044	-0.090969256	0.348971653	0.546636933
uc001cfa.3	chr1	+	40537205	2	40538279,40538318,	3,263,	3,124,	0.350623744	0.488598926	-0.047082799	0.351237386	0.549067309
uc001qdh.2	chr11	-	126133811	2	126132830,126133174,	58,10,	33,3,	0.349864214	0.487892143	0.09166985	0.352191262	0.549664316
uc002vev.2	chr2	-	215797358	2	215796269,215797031,	88,3,	10,1,	0.349725727	0.487892143	-0.092590818	0.352098702	0.549664316
uc002nhc.1	chr19	+	17692253	2	17693204,17693965,	3,1680,	0,482,	0.353634545	0.492085205	0.019934908	0.353745733	0.551866315
uc003naz.2	chr6	+	13621059	2	13621068,13621153,	0,413,	1,480,	0.35385363	0.492099001	-0.031008214	0.354122961	0.552006756
uc002vfr.2	chr2	-	216903998	2	216903136,216903828,	3,21,	3,46,	0.351347512	0.489431134	-0.109079861	0.354667768	0.552407981
uc003lcy.1	chr5	+	137771389	2	137772624,137772713,	1,20,	0,18,	0.348284066	0.486741772	0.150187852	0.35453948	0.552407981
uc002cpy.1	chr16	-	2326675	2	2325885,2326532,	26,0,	90,3,	0.353626654	0.492085205	-0.085030911	0.355657051	0.553500285
uc003dwx.3	chr3	-	107881324	2	107881125,107881307,	20,14,	23,10,	0.353393184	0.492085205	0.113376633	0.357010688	0.55463715
uc001wos.2	chr14	+	24785916	2	24786148,24786497,	53,2,	23,0,	0.354194339	0.492155771	-0.104903692	0.357297866	0.55470638
uc001yny.3	chr14	-	104165135	2	104163912,104163953,	2,148,	1,218,	0.356964969	0.494761124	-0.047953867	0.357617357	0.554824373
uc004dgc.2	chr23	-	44383444	2	44382886,44383064,	5,18,	5,34,	0.356354694	0.494269585	-0.11713646	0.360262508	0.557732212
uc002usb.2	chr2	+	191555059	2	191557252,191557489,	4,185,	0,39,	0.359357862	0.496488219	0.060702613	0.360413692	0.55774164
uc001nsg.2	chr11	+	61563976	2	61564707,61564749,	133,0,	318,2,	0.360849033	0.496584772	0.042931648	0.361379642	0.558561858
uc003hmm.1	chr4	-	83275307	2	83274487,83274579,	17,1,	15,0,	0.353913652	0.492099001	0.161374306	0.361310429	0.558561858
uc003lra.1	chr5	+	149011754	2	149014079,149014527,	2,32,	1,5,	0.355149403	0.493128453	-0.146199574	0.361234101	0.558561858
uc002ies.2	chr17	+	42085969	2	42086354,42086431,	11,18,	3,2,	0.354428879	0.492304768	-0.158813333	0.361603898	0.558641597
uc010dkf.2	chr18	-	674305	2	673918,674003,	30,8,	55,9,	0.359735675	0.496488219	0.090684531	0.362101371	0.559003081
uc002lgw.2	chr18	-	55315720	2	55313680,55315591,	4,0,	42,9,	0.358258182	0.495842659	-0.123876021	0.362664779	0.559648097
uc002igv.1	chr17	-	42474936	2	42472653,42473918,	14,0,	16,1,	0.356275137	0.494269585	-0.165683374	0.364150266	0.559935707
uc003fal.1	chr3	-	155481306	2	155480409,155481159,	10,2,	26,2,	0.357527082	0.495362675	0.145478593	0.363606971	0.559935707
uc004dhj.3	chr23	+	47074328	2	47074525,47074569,	1122,6,	1056,3,	0.364052447	0.498862797	-0.019409025	0.36416214	0.559935707
uc010dsn.2	chr19	-	1555562	2	1554674,1555303,	66,1,	55,0,	0.362944303	0.498328056	0.082366623	0.364918466	0.56052762
uc002hrq.1	chr17	+	37360901	2	37360919,37360981,	65,17169,	24,5110,	0.366921596	0.501580948	-0.006032753	0.366932308	0.562311965
uc004ehm.2	chr23	+	100668326	2	100668452,100669113,	0,73,	2,178,	0.365890384	0.500671661	-0.056846446	0.366839458	0.562311965
uc010zbt.1	chr2	+	149543946	2	149544349,149545135,	3,21,	6,21,	0.363318802	0.498328056	-0.127293769	0.368065506	0.562925824
uc002vle.2	chr2	-	220239014	2	220238776,220238918,	34,150,	116,421,	0.367721759	0.502105936	0.033545648	0.368054165	0.562925824
uc003dts.2	chr3	+	100042512	2	100043406,100044077,	1,99,	0,81,	0.36679316	0.501580948	0.067082039	0.368120251	0.562925824
uc001lpb.2	chr11	+	381792	2	382054,382114,	2,80,	3,53,	0.367690033	0.502105936	-0.07668193	0.369431382	0.564201126
uc003zsd.1	chr9	+	33038901	2	33038971,33039065,	0,425,	2,1056,	0.369755031	0.503288527	-0.023291052	0.369916455	0.564493391
uc002frw.2	chr17	+	695309	2	695468,695740,	2,49,	1,71,	0.369674309	0.503288527	0.080887304	0.371627223	0.566204932
uc002coj.2	chr16	+	2087985	2	2088373,2088479,	2,746,	0,298,	0.371596777	0.505265709	0.027626259	0.371825495	0.566282568
uc002bdn.2	chr15	-	78575774	2	78575580,78575669,	312,0,	784,2,	0.372489742	0.505587165	-0.026913845	0.372707541	0.566791611
uc002ysj.2	chr21	-	34950613	2	34950210,34950494,	43,1,	35,0,	0.369408666	0.503258962	0.100985817	0.37245587	0.566791611
uc001zmo.1	chr15	-	41028739	2	41028087,41028553,	69,1,	76,3,	0.371927195	0.505355749	-0.073146699	0.373536767	0.567682934
uc004cbq.1	chr9	-	135470253	2	135469680,135469785,	64,4,	73,8,	0.372169344	0.505496821	-0.073109667	0.373778748	0.567682934
uc003xto.2	chr8	+	59494299	2	59495337,59495414,	2,1075,	0,422,	0.375705949	0.509416166	0.022879813	0.375865241	0.56995108
uc003ymt.2	chr8	-	109214114	2	109213966,109214041,	234,1,	184,0,	0.375661358	0.509416166	0.043279959	0.376231686	0.570281782
uc003itr.2	chr4	+	175238534	2	175239028,175241478,	3,37,	0,10,	0.371730267	0.505265709	0.126322788	0.376556136	0.570548596
uc010sfw.1	chr12	-	7086053	2	7085350,7085488,	205,6,	191,3,	0.376301899	0.510045371	0.043962621	0.376891792	0.570729732
uc003gmz.1	chr4	-	13571635	2	13570367,13570474,	32,3,	9,2,	0.371722955	0.505265709	-0.131702624	0.37697263	0.570729732
uc001tux.2	chr12	+	113733881	2	113733933,113736386,	4,373,	0,73,	0.376688177	0.510390042	0.041672861	0.377218928	0.570877779
uc001gdf.2	chr1	+	165624741	2	165624763,165624845,	35,1941,	2,209,	0.378024096	0.511495893	0.018850332	0.378133151	0.571586249
uc002sya.2	chr2	+	98264571	2	98264598,98264646,	6,1985,	4,2322,	0.378033427	0.511495893	0.013416644	0.378088669	0.571586249
uc002bje.2	chr15	+	83502288	2	83503410,83503586,	31,7,	32,4,	0.376966578	0.510588356	-0.102704704	0.38021003	0.574048451
uc001nnl.2	chr11	+	58893775	2	58894882,58894932,	65,7,	119,8,	0.379445884	0.512572213	-0.062304826	0.380646013	0.574481066
uc002jnz.3	chr17	+	73495415	2	73496162,73496532,	169,6,	71,1,	0.380001678	0.512902789	-0.055859007	0.380967906	0.574515743
uc002wes.2	chr20	+	1286698	2	1288712,1289968,	17,88,	0,4,	0.381057408	0.513938105	0.08390076	0.383250783	0.576205886
uc002sjb.1	chr2	-	73486110	2	73481820,73485331,	27,0,	70,2,	0.381623994	0.514374341	-0.087931557	0.384039234	0.576356981
uc003znj.2	chr9	+	19050599	2	19050979,19051017,	58,5,	40,6,	0.382003218	0.514706078	0.083734252	0.384195557	0.576356981
uc001tyg.2	chr12	-	120882675	2	120881770,120882358,	353,2,	338,4,	0.386452509	0.518649993	-0.03280469	0.386793408	0.578759774
uc003ylh.2	chr8	+	104343737	2	104345040,104345089,	114,121,	42,55,	0.386895637	0.518649993	0.047487358	0.387611645	0.579337243
uc001hwb.2	chr1	+	234519564	2	234519744,234519791,	9,107,	2,47,	0.386942134	0.518649993	0.067353869	0.38838472	0.580237413
uc001kew.2	chr10	+	89505727	2	89505823,89507460,	4,10,	10,45,	0.388123251	0.519872744	0.103896104	0.391583495	0.58364739
uc001nzt.2	chr11	-	64084333	2	64084167,64084210,	833,20,	1500,28,	0.393841393	0.526074151	0.017474395	0.393940736	0.584900807
uc002dlo.2	chr16	-	23400241	2	23399817,23399890,	33,3,	35,6,	0.390541012	0.52274908	-0.097850727	0.393635534	0.584900807
uc002nip.2	chr19	-	18391251	2	18390572,18390790,	5652,11,	6773,9,	0.393399341	0.525665257	0.007650507	0.39341835	0.584900807
uc003qsw.3	chr6	+	160219155	2	160219407,160219457,	2,62,	0,23,	0.391054123	0.523073779	0.091955872	0.393790373	0.584900807
uc004aqe.2	chr9	+	91617252	2	91618561,91619923,	3,514,	0,125,	0.393290663	0.525665257	0.033691468	0.393659395	0.584900807
uc004bmz.1	chr9	-	125582364	2	125580632,125580723,	37,0,	50,1,	0.391644816	0.523682747	-0.091317949	0.394348909	0.585054884
uc011akt.1	chr22	-	30688364	2	30687986,30688207,	30,3,	32,6,	0.39747425	0.529463633	-0.100418428	0.400818208	0.592568256
uc002vjp.3	chr2	-	219941103	2	219940051,219940691,	11,29,	5,22,	0.397681171	0.529556848	-0.103327228	0.401225606	0.592740672
uc001rcn.1	chr12	-	15035073	2	15034829,15034975,	8,0,	147,13,	0.401270358	0.533417832	-0.064757613	0.402675324	0.593940783
uc001psx.2	chr11	+	118279813	2	118279917,118280561,	242,14,	356,15,	0.403490976	0.535449418	-0.033362773	0.403866196	0.594585085
uc002hpy.2	chr17	+	36478478	2	36478582,36479093,	15,86,	2,22,	0.402393237	0.534726683	0.074895279	0.404281814	0.594969102
uc001hmp.1	chr1	+	220870073	2	220870201,220872492,	3,11,	6,11,	0.397331749	0.529456193	-0.152017248	0.405051878	0.595874251
uc002ayg.3	chr15	+	74922224	2	74922457,74922538,	25,38,	14,30,	0.40558013	0.537484017	0.080403161	0.407783093	0.59943335
uc002xuh.2	chr20	+	47860371	2	47860509,47860605,	12,182,	15,316,	0.407603106	0.539550965	0.036142077	0.408050074	0.599596516
uc001sie.1	chr12	-	56295656	2	56295198,56295416,	175,1,	208,3,	0.408364101	0.539878283	-0.04202738	0.408970316	0.600719104
uc002xho.3	chr20	+	36718277	2	36718984,36720761,	0,75,	1,110,	0.409818229	0.541430506	-0.06043427	0.411079779	0.602666159
uc011klf.1	chr7	+	102448849	2	102448952,102449668,	2,5,	23,28,	0.407697936	0.539550965	-0.108715365	0.411769879	0.603217765
uc002jgd.1	chr17	+	65739975	2	65740033,65740314,	0,82,	2,245,	0.413739781	0.544935876	-0.04506087	0.414450343	0.604839453
uc002wig.2	chr20	-	3208433	2	3208068,3208144,	194,30,	65,7,	0.412632914	0.544033916	0.047619048	0.413423426	0.604839453
uc003bwc.2	chr3	+	11596317	2	11596553,11599131,	48,1,	36,2,	0.413929813	0.545000541	0.087591334	0.416626041	0.606632765
uc009wcx.2	chr1	-	89448337	2	89445142,89445546,	25,1,	17,0,	0.413256016	0.544669739	0.124770852	0.418740926	0.608950826
uc010xyh.1	chr19	-	47278767	2	47278146,47278687,	310,0,	475,1,	0.419366391	0.55047177	-0.02880332	0.419662377	0.609668245
uc001zyg.2	chr15	-	50646483	2	50641970,50645967,	0,54,	1,82,	0.418193511	0.54949178	0.069165318	0.419897385	0.609779202
uc001tbd.2	chr12	-	89916590	2	89913203,89916265,	15,0,	45,2,	0.416710212	0.548287986	-0.103142125	0.420493283	0.609913691
uc002wdh.2	chr20	+	307516	2	309372,310864,	357,17,	291,10,	0.420176126	0.550973577	-0.031027409	0.420520604	0.609913691
uc001xbr.2	chr14	+	55611989	2	55612029,55612134,	0,1397,	1,2177,	0.423134317	0.553569239	-0.01339652	0.42319918	0.61301671
uc003npz.2	chr6	+	30310036	2	30311241,30311503,	11,9,	13,17,	0.418550933	0.549774612	0.114401079	0.423243066	0.61301671
uc001ykz.2	chr14	+	102676217	2	102676573,102676857,	0,16,	1,24,	0.417975656	0.54949178	-0.126491106	0.423710797	0.613229963
uc003qcz.2	chr6	-	132270404	2	132269323,132269467,	80,4,	13,0,	0.42166384	0.55236249	0.081586923	0.424067017	0.613229963
uc004chz.2	chr9	-	139390523	2	139388898,139390181,	257,3,	55,0,	0.423451115	0.553569239	0.045100152	0.424187948	0.613229963
uc003ueo.2	chr7	+	75695728	2	75695816,75695913,	19,1422,	13,1297,	0.425548127	0.555006613	0.015192244	0.425632262	0.614855473
uc001hdf.3	chr1	-	205739470	2	205737116,205739373,	56,2,	18,0,	0.424630232	0.554370394	0.091584377	0.427693949	0.61607198
uc010ddf.1	chr17	-	57937683	2	57936851,57937652,	5,0,	221,28,	0.42665625	0.555527089	-0.049878126	0.427568018	0.61607198
uc003dqg.2	chr3	-	81539558	2	81538858,81539009,	11,34,	4,7,	0.423587116	0.553569239	0.106933025	0.427756533	0.61607198
uc009yqd.1	chr11	+	64978757	2	64979155,64979471,	1,821,	0,514,	0.428910232	0.55732388	0.02164238	0.429083038	0.617099793
uc001wxg.3	chr14	+	50360982	2	50362054,50363771,	0,15,	1,23,	0.42318717	0.553569239	-0.128247294	0.4291953	0.617099793
uc002mow.1	chr19	-	10664627	2	10663763,10664229,	22,11,	22,7,	0.426088614	0.55533693	0.101079739	0.429844368	0.617459548
uc002wxn.2	chr20	-	30784255	2	30780309,30783422,	1,45,	1,15,	0.426698217	0.555527089	0.100946607	0.430452127	0.617887656
uc003eug.1	chr3	+	141644543	2	141645038,141645349,	147,8,	42,1,	0.429617984	0.557681351	-0.056131878	0.430785359	0.617887656
uc002cqk.2	chr16	+	2550959	2	2552858,2553400,	30,2,	39,1,	0.428794287	0.55732388	-0.093250481	0.432018349	0.61804188
uc002ege.1	chr16	-	50353122	2	50352945,50353004,	55,4,	33,1,	0.429301146	0.557457196	0.081959429	0.431792957	0.61804188
uc002hed.1	chr17	-	27889579	2	27888284,27888319,	5,8,	15,14,	0.426261518	0.555375098	0.122764554	0.431822558	0.61804188
uc002rbz.1	chr2	+	14774982	2	14776080,14776150,	8,1,	23,7,	0.425791832	0.555137227	0.127528196	0.431787465	0.61804188
uc003lcj.2	chr5	+	137523102	2	137523269,137523351,	9,84,	10,136,	0.430698919	0.558670445	0.050971238	0.431664834	0.61804188
uc003xgz.1	chr8	+	28608383	2	28608741,28611203,	3,596,	0,123,	0.431569106	0.559275379	0.029270849	0.431888255	0.61804188
uc010shm.1	chr12	-	12482961	2	12482201,12482407,	38,1,	24,0,	0.42908081	0.557358244	0.099627096	0.432767581	0.6188834
uc001ojk.1	chr11	+	66613566	2	66613914,66614000,	2,467,	2,1005,	0.433088485	0.560098621	0.020404559	0.433244358	0.619300686
uc009zcr.2	chr11	-	129734620	2	129733675,129734111,	238,9,	134,3,	0.432781837	0.560036067	0.040030798	0.433381593	0.619300686
uc002duk.2	chr16	-	29870510	2	29869683,29869773,	100,2,	273,10,	0.433218251	0.560098621	-0.039940869	0.433816229	0.61969141
uc002wsx.1	chr20	+	23335101	2	23335347,23335409,	104,37,	115,33,	0.434076456	0.56067807	-0.046013826	0.434872772	0.619909698
uc003idu.3	chr4	-	122589623	2	122589110,122589155,	2,616,	0,188,	0.434815031	0.561057583	-0.027508801	0.435100124	0.619912853
uc001vjd.2	chr13	+	73650024	2	73651670,73651721,	150,2,	46,0,	0.434246398	0.56067807	-0.055570472	0.435409275	0.620123473
uc002fzo.1	chr17	-	4841036	2	4840609,4840890,	942,25,	820,17,	0.436258085	0.562255934	0.018329715	0.436385269	0.621053304
uc001sei.2	chr12	+	54339040	2	54339563,54340326,	1,49,	4,83,	0.435044577	0.56108759	-0.066690173	0.436725616	0.621307649
uc002ixn.1	chr17	+	57684533	2	57684927,57685703,	4,107,	8,132,	0.436340848	0.562255934	-0.049131357	0.437256142	0.621832264
uc002ecs.3	chr16	+	31927802	2	31927986,31928622,	0,10,	2,32,	0.43244554	0.559848311	-0.118345267	0.437724298	0.621837674
uc010lpg.2	chr7	+	148497674	2	148498124,148498194,	170,40,	129,37,	0.439260877	0.565453333	0.039887222	0.43987001	0.623473568
uc002erz.2	chr16	+	67232026	2	67232759,67232817,	5,176,	2,133,	0.444070123	0.570315233	0.043053643	0.444791944	0.62813381
uc002mvf.1	chr19	+	12924280	2	12924341,12924451,	151,17,	449,63,	0.445486941	0.570618749	0.0292582	0.445821716	0.629125799
uc003ukp.2	chr7	+	90042725	2	90045237,90045266,	1,77,	1,27,	0.445001847	0.570618749	-0.074184303	0.447157219	0.630316226
uc003sjl.1	chr7	+	935059	2	935323,936073,	23,527,	52,982,	0.449747587	0.574553656	-0.018991092	0.449890686	0.632314368
uc004dzt.3	chr23	+	70683896	2	70684063,70685854,	2,67,	1,83,	0.448303376	0.573466475	0.061300603	0.449790347	0.632314368
uc002ghu.2	chr17	+	7484829	2	7485285,7485428,	10,702,	0,40,	0.450509708	0.575147257	0.027516174	0.450810994	0.633376265
uc002gpd.1	chr17	+	15878656	2	15879051,15879113,	34,5,	4,0,	0.446195971	0.571337688	-0.116169173	0.451532674	0.633464087
uc003kuy.2	chr5	+	128368975	2	128368987,128369324,	0,8,	2,27,	0.445040756	0.570618749	-0.125552964	0.451258974	0.633464087
uc010nek.1	chr23	-	13732526	2	13730367,13732484,	263,5,	163,5,	0.450937762	0.575302377	-0.03610299	0.451457396	0.633464087
uc010bkb.1	chr15	+	75094854	2	75095229,75095516,	32,256,	40,386,	0.453621843	0.577594886	0.028045237	0.453938224	0.634766971
uc002zgd.2	chr21	-	46306283	2	46305877,46305974,	93,5,	8,1,	0.453321382	0.577581761	-0.072494534	0.455439761	0.636621979
uc004auf.1	chr9	+	96870226	2	96870431,96872134,	2,20,	2,9,	0.450670285	0.575162374	-0.131306433	0.457614067	0.639196393
uc001inv.2	chr10	-	15120529	2	15117422,15117477,	0,15,	6,163,	0.45811538	0.582370506	0.054697553	0.459339565	0.640585603
uc002zwu.1	chr22	+	23465618	2	23466746,23467221,	0,4,	6,44,	0.462432726	0.586688764	-0.1	0.466606859	0.648476035
uc002rev.2	chr2	-	24290632	2	24290456,24290617,	875,1,	740,2,	0.469095241	0.593777839	-0.017997844	0.469232625	0.649758721
uc001ukq.1	chr12	-	133201283	2	133200348,133200631,	97,19,	125,19,	0.469903354	0.594411603	0.044816002	0.470758613	0.650933852
uc002zrk.1	chr22	-	20100086	2	20099399,20099830,	10,167,	3,81,	0.470889417	0.59507496	-0.044630802	0.471740487	0.651822585
uc003yyb.2	chr8	+	144464821	2	144464978,144466385,	5,10,	14,44,	0.469393651	0.593961142	0.084675288	0.472452968	0.652045253
uc011ala.1	chr22	+	31302326	2	31303633,31303807,	7,598,	0,44,	0.473136355	0.596365149	0.028159838	0.473477484	0.653048958
uc001tuq.3	chr12	-	113596682	2	113594986,113596298,	7,973,	11,1082,	0.47416754	0.59746037	0.015719556	0.474274174	0.653678711
uc002rkj.2	chr2	-	27600412	2	27600057,27600106,	2,42,	0,11,	0.471324993	0.59510378	-0.097128586	0.475383992	0.6549735
uc003eri.1	chr3	+	136729065	2	136729838,136729918,	35,1031,	0,15,	0.475583082	0.598305256	0.021698775	0.475787285	0.655294275
uc001ffr.2	chr1	-	154917500	2	154916553,154916920,	137,102,	27,25,	0.476805197	0.59914632	-0.041705959	0.477563447	0.657269564
uc003len.2	chr5	-	138749837	2	138747386,138749744,	50,20,	8,5,	0.47535054	0.598305256	-0.078349786	0.478022016	0.657665222
uc004ewk.1	chr23	+	131208187	2	131209009,131209970,	0,33,	1,65,	0.477266867	0.599412463	-0.071428571	0.479500122	0.65899123
uc001rqp.2	chr12	+	48362012	2	48362269,48362662,	9,146,	22,475,	0.480914025	0.603013793	0.0276034	0.481250631	0.659693309
uc001rud.2	chr12	+	49920038	2	49920145,49921203,	40,64,	40,78,	0.479770545	0.601970375	0.047428696	0.480761534	0.659693309
uc001uyj.2	chr13	-	42142333	2	42140973,42141510,	35,3,	6,0,	0.475856592	0.598305256	0.107486155	0.48091364	0.659693309
uc001tjc.2	chr12	-	102468132	2	102467975,102468023,	28,3,	27,5,	0.478431982	0.600485711	-0.089303779	0.481944417	0.660226065
uc010usf.1	chr15	-	101812976	2	101812398,101812459,	149,3,	116,4,	0.481958464	0.603908705	-0.042635102	0.482765005	0.661096638
uc002bdu.3	chr15	+	78841286	2	78841409,78841543,	6,795,	18,1714,	0.483275622	0.604798326	-0.013929246	0.483361992	0.661460839
uc002slj.1	chr2	+	74687808	2	74688008,74688046,	100,0,	203,1,	0.483119285	0.604798326	0.040221994	0.483839851	0.661879142
uc003lzx.2	chr5	+	167946195	2	167946230,167946302,	3,1387,	3,790,	0.485560863	0.606676529	-0.014926114	0.485660816	0.662763361
uc002utg.3	chr2	+	196599765	2	196600469,196602419,	2,69,	0,17,	0.483922921	0.605412467	0.074620999	0.486417343	0.663516063
uc003tke.3	chr7	-	44154384	2	44154282,44154363,	52,4,	48,2,	0.48454822	0.60580277	0.067893474	0.486616046	0.663551642
uc002pmr.2	chr19	+	49653493	2	49653538,49654277,	0,8,	2,32,	0.482096244	0.603908705	-0.108465229	0.48735846	0.663857519
uc002tcs.1	chr2	+	105961828	2	105961872,105961981,	0,8,	2,32,	0.482096244	0.603908705	-0.108465229	0.48735846	0.663857519
uc002nun.2	chr19	-	33792244	2	33790844,33791223,	56,1,	132,5,	0.487330535	0.608101704	-0.049866565	0.488454867	0.664876933
uc001aby.3	chr1	-	880074	2	879594,879635,	194,2,	222,1,	0.488383626	0.609219187	0.033849499	0.488903011	0.665018816
uc002thu.2	chr2	+	113286372	2	113289981,113290225,	334,6,	116,1,	0.489364583	0.610049272	-0.032338577	0.489840186	0.665587018
uc003dwa.2	chr3	-	105377814	2	105377117,105377797,	43,3,	7,0,	0.486655195	0.607651158	0.095553309	0.490795134	0.666047799
uc001bzz.2	chr1	+	36645859	2	36646029,36646444,	2,3993,	0,942,	0.492169145	0.61268237	0.009775489	0.492212988	0.66739567
uc011bvx.1	chr4	-	4269616	2	4269438,4269530,	95,1,	45,0,	0.492023472	0.61268237	0.057863756	0.49356279	0.668989903
uc002yfo.1	chr20	-	62221442	2	62218957,62221186,	43,3,	54,2,	0.492268974	0.61268237	0.067993875	0.494398349	0.669650195
uc001smz.2	chr12	+	57488504	2	57489022,57489255,	5,322,	5,209,	0.495403091	0.615197095	-0.029310311	0.495801843	0.670606011
uc002evw.1	chr16	-	68335178	2	68334524,68334928,	26,0,	55,1,	0.492979055	0.613086772	-0.07570946	0.495627821	0.670606011
uc001bnc.1	chr1	+	27190450	2	27190944,27190993,	9924,3,	1531,0,	0.496318885	0.615787823	-0.006355382	0.496337679	0.671094631
uc001ndh.1	chr11	-	46765573	2	46765091,46765207,	67,7,	85,6,	0.496742026	0.615870925	0.052908723	0.498049283	0.67316711
uc003erh.2	chr3	+	136667295	2	136667712,136667967,	3,25,	0,4,	0.491653117	0.612507282	0.121566135	0.49850012	0.67316711
uc001hce.2	chr1	-	205272578	2	205271195,205271354,	55,5,	5,1,	0.498403924	0.616942373	-0.083333333	0.50167613	0.674180079
uc001ipg.2	chr10	-	17632363	2	17631960,17632277,	5,29,	2,21,	0.497605191	0.616150904	-0.089838079	0.501401241	0.674180079
uc002kzk.1	chr18	+	33754604	2	33754610,33754678,	75,36,	143,81,	0.50047354	0.617527498	0.036810614	0.501113661	0.674180079
uc002qxj.2	chr2	-	3193105	2	3192697,3192743,	22,394,	23,506,	0.500287298	0.617494727	-0.02192645	0.500514114	0.674180079
uc003jqw.3	chr5	+	56189507	2	56191911,56191976,	3,17,	13,46,	0.498770139	0.617000681	-0.076103884	0.501500108	0.674180079
uc010otv.1	chr1	-	95363298	2	95362515,95362767,	25,55,	0,1,	0.501382487	0.618057404	-0.074701788	0.504035866	0.675190289
uc010qnf.1	chr10	-	90974585	2	90973336,90974260,	469,1,	210,0,	0.503540511	0.61972984	0.025652272	0.503854451	0.675190289
uc001rpr.2	chr12	-	48057288	2	48055722,48057076,	6,11,	11,13,	0.499778012	0.617494727	0.105392157	0.505054168	0.675190289
uc001uhu.2	chr12	-	129278741	2	129277746,129278635,	66,1,	30,0,	0.501185428	0.618037478	0.068294796	0.503400049	0.675190289
uc004elw.2	chr23	+	103434459	2	103434522,103436122,	2,233,	6,407,	0.504840234	0.620736783	-0.026198047	0.505169129	0.675190289
uc001xap.2	chr14	+	54886796	2	54886889,54886931,	0,223,	1,505,	0.506487559	0.622366505	-0.024604327	0.506779263	0.676409543
uc001xpy.2	chr14	-	74946977	2	74946649,74946746,	4464,325,	541,44,	0.506942135	0.622727203	-0.009052361	0.506981664	0.676444817
uc001nwb.2	chr11	+	62656165	2	62656281,62656339,	8,999,	5,428,	0.507426799	0.623124621	-0.017467624	0.507574255	0.677000499
uc002gqc.2	chr17	+	16344682	2	16345210,16345334,	1,16183,	0,7058,	0.508997006	0.624422173	0.004331821	0.509006121	0.678204342
uc002iaz.2	chr17	-	40854550	2	40852294,40852339,	41,2,	9,1,	0.509700377	0.624726262	-0.090562412	0.513720927	0.682829613
uc010tht.1	chr13	-	75860928	2	75858813,75859255,	154,2,	33,0,	0.513168056	0.626593266	0.047565149	0.514284757	0.682870675
uc010jgg.2	chr5	-	141021065	2	141018872,141020551,	29,405,	8,146,	0.513775685	0.627137176	-0.026928025	0.514133867	0.682870675
uc002bex.3	chr15	-	80137552	2	80137323,80137391,	6,25,	11,66,	0.51287103	0.626478973	-0.062967145	0.51482883	0.683121168
uc001xrn.2	chr14	+	75748127	2	75748655,75748929,	2,335,	1,77,	0.517702465	0.629743766	-0.031754632	0.518207353	0.685710522
uc003yrg.3	chr8	+	125562133	2	125562218,125562260,	3109,16,	3132,20,	0.520412433	0.632046131	0.008112204	0.520445661	0.687252876
uc002jne.2	chr17	-	73164434	2	73164026,73164256,	15,17,	19,29,	0.518070752	0.629993584	-0.072261012	0.520697938	0.687349888
uc002fjz.1	chr16	-	87443886	2	87439857,87440954,	23,3,	13,3,	0.516601383	0.629196078	-0.100080096	0.5216362	0.688352061
uc001lhp.2	chr10	-	126086511	2	126085875,126086296,	151,2,	31,0,	0.522131044	0.633106167	0.047186138	0.523263934	0.690263061
uc001pzc.1	chr11	-	123596705	2	123595054,123595490,	94,12,	46,4,	0.523481001	0.634179521	0.051079981	0.524815119	0.691834471
uc001pru.1	chr11	-	117779133	2	117778516,117779122,	1,0,	29,12,	0.522093327	0.633106167	-0.09877296	0.527089257	0.692381411
uc010bff.2	chr15	-	52486099	2	52484522,52485123,	4,0,	29,3,	0.522431285	0.633106167	-0.106600358	0.528265328	0.692381411
uc002bez.3	chr15	-	80191273	2	80191187,80191255,	7,1,	45,3,	0.525109598	0.635619629	0.084920778	0.52883242	0.692381411
uc002bui.3	chr15	+	98514417	2	98515304,98517064,	5,15,	17,35,	0.525648189	0.635619629	-0.074795759	0.528537396	0.692381411
uc002dfr.2	chr16	+	19089480	2	19090582,19091344,	29,8,	27,5,	0.525268545	0.635619629	-0.076474528	0.528285672	0.692381411
uc002ieh.2	chr17	-	41879069	2	41878183,41878809,	4,59,	1,30,	0.525820324	0.635619629	-0.065433283	0.528030243	0.692381411
uc002jwn.2	chr17	-	76989632	2	76987801,76989571,	415,7,	665,15,	0.527919682	0.637758642	-0.019013661	0.528106971	0.692381411
uc011bet.1	chr3	-	53919585	2	53919223,53919303,	53,8,	53,11,	0.526101557	0.635760851	-0.056703842	0.527761195	0.692381411
uc002kdu.2	chr17	-	80037019	2	80036214,80036333,	136,97,	113,71,	0.529172	0.638672947	0.030815508	0.529666298	0.693001106
uc001lyu.2	chr11	-	3848793	2	3848212,3848674,	197,2,	39,0,	0.529536208	0.638825829	0.040753486	0.53040235	0.69302061
uc001ziw.2	chr15	-	35273560	2	35270544,35270772,	181,11,	71,6,	0.529629069	0.638825829	-0.038324732	0.530395161	0.69302061
uc002ryc.2	chr2	-	55200292	2	55199331,55199490,	91,1,	38,1,	0.52837666	0.63811135	-0.055085818	0.529954839	0.69302061
uc003qcr.1	chr6	-	131908819	2	131907888,131907977,	32,1,	13,0,	0.525701437	0.635619629	0.093563929	0.530235924	0.69302061
uc002mwm.2	chr19	+	13249220	2	13250185,13251958,	4,195,	4,304,	0.530256188	0.639382812	0.02787336	0.530662033	0.693124313
uc001yfj.3	chr14	+	96852021	2	96853366,96853549,	0,12,	1,30,	0.528999357	0.638663914	-0.096003072	0.533829422	0.696554527
uc001chk.2	chr1	+	42925597	2	42926017,42926073,	2,136,	5,203,	0.536875382	0.645979098	-0.033199419	0.537464395	0.698449335
uc001lje.1	chr10	-	127525256	2	127524910,127525083,	59,5,	40,2,	0.536202784	0.645561769	0.060080371	0.538131749	0.698499254
uc001vjq.2	chr13	+	76179948	2	76180026,76180072,	2,73,	1,77,	0.536895997	0.645979098	0.049923018	0.538229654	0.698499254
uc010tkk.1	chr13	-	114748758	2	114747199,114747237,	52,1,	20,0,	0.536215258	0.645561769	0.072395374	0.539020329	0.699289282
uc010mvi.2	chr9	-	123151514	2	123151155,123151478,	95,73,	110,74,	0.538744475	0.647205869	0.032764297	0.539321788	0.699444316
uc002swv.2	chr2	-	97372993	2	97371672,97372590,	89,20,	89,16,	0.54310933	0.651427971	0.041570079	0.544053124	0.703444403
uc002boe.2	chr15	+	90170317	2	90170394,90171249,	0,18,	1,48,	0.541420807	0.64998883	-0.07460471	0.544453977	0.703582908
uc001fdz.1	chr1	-	154131445	2	154131090,154131382,	9,0,	48,2,	0.541573315	0.64998883	-0.079471941	0.545019359	0.703983339
uc002fet.1	chr16	+	75690509	2	75690525,75691330,	0,55,	1,151,	0.546514415	0.654364056	-0.041910799	0.547484953	0.706218846
uc002fcq.2	chr16	+	74339631	2	74339678,74340184,	188,4,	191,6,	0.548762514	0.656167179	0.030401713	0.549276723	0.707290174
uc002huk.1	chr17	+	38512478	2	38513048,38513896,	82,10,	195,30,	0.548788373	0.656167179	0.033675583	0.549419474	0.707290174
uc003jhp.1	chr5	-	32126318	2	32124827,32126259,	219,1,	213,2,	0.54892703	0.656167179	-0.028737531	0.5493867	0.707290174
uc003umb.2	chr7	-	92191596	2	92190108,92190349,	1,11,	1,26,	0.545197673	0.653730046	-0.096873032	0.550396906	0.708311251
uc001dam.2	chr1	-	62921085	2	62920571,62920685,	1,30,	0,11,	0.546572511	0.654364056	-0.093030117	0.551386752	0.708873135
uc010qir.1	chr10	+	65225666	2	65226085,65226312,	1,2,	16,15,	0.545417196	0.653790545	-0.103695169	0.551386752	0.708873135
uc010swt.1	chr12	-	105568092	2	105567080,105567478,	67,1,	65,2,	0.550597139	0.657147881	-0.051370009	0.552076887	0.709523087
uc003uaa.1	chr7	+	73535631	2	73536701,73536851,	2,466,	3,409,	0.553588504	0.659903436	-0.019969511	0.553813928	0.71056767
uc001bkx.2	chr1	-	26189290	2	26187980,26189190,	392,2,	66,0,	0.561863247	0.667709027	0.027046191	0.562288733	0.719041214
uc002daw.1	chr16	+	11444647	2	11444889,11445617,	0,95,	2,570,	0.563800265	0.669599394	-0.022349508	0.564092671	0.720628856
uc001fvx.2	chr1	+	160328061	2	160328244,160328737,	1,492,	0,163,	0.564992356	0.670574468	0.022467238	0.56528906	0.721138336
uc002sow.1	chr2	+	85133547	2	85133626,85133795,	2,99214,	0,16414,	0.565141503	0.670574468	0.001691608	0.565143185	0.721138336
uc010bwj.2	chr16	+	20935438	2	20935825,20936323,	2,131,	1,131,	0.565915673	0.671287089	0.035265272	0.566649538	0.722437169
uc003lll.2	chr5	-	141033517	2	141032975,141033127,	328,18,	6,0,	0.566271781	0.671297663	0.030570363	0.566823752	0.722437169
uc003cfh.1	chr3	-	33038537	2	33038116,33038226,	2,432,	2,245,	0.566758257	0.67141929	0.021950981	0.567043194	0.722477308
uc004bzz.2	chr9	-	133779451	2	133777832,133777899,	4,0,	281,23,	0.567398687	0.671726729	-0.032586273	0.568028365	0.723253076
uc001hpp.2	chr1	-	226108155	2	226107580,226107985,	169,6,	90,2,	0.567675963	0.671726729	0.034973859	0.568402104	0.7234893
uc003hyz.2	chr4	+	109551177	2	109551565,109551634,	20,53,	13,27,	0.568359596	0.672329935	-0.053665216	0.570076213	0.724900087
uc001ylm.2	chr14	-	102695626	2	102695175,102695329,	202,2,	32,0,	0.573775007	0.677492505	0.036615669	0.574587876	0.728821202
uc010sfy.1	chr12	-	7187836	2	7187522,7187725,	71,341,	3,10,	0.584325276	0.687849571	0.026537172	0.584767774	0.737240841
uc002tpt.3	chr2	-	129025736	2	129023056,129023179,	15,1,	15,2,	0.581815483	0.685730104	-0.095870624	0.587593848	0.739736268
uc003toj.2	chr7	+	48147954	2	48148013,48148329,	1052,7,	44,0,	0.588496771	0.691497117	-0.016290038	0.588665859	0.740455354
uc010hmr.2	chr3	-	52939152	2	52938632,52938892,	20,1,	43,1,	0.586816853	0.690152302	0.067407245	0.589708872	0.741524666
uc002dup.3	chr16	-	29883020	2	29882486,29882834,	59,187,	117,336,	0.591649861	0.694358122	0.020290278	0.59191512	0.743812265
uc002ass.2	chr15	-	71124391	2	71123891,71124216,	146,6,	7,0,	0.592051594	0.694554634	0.042496889	0.59321866	0.745206708
uc001zvg.2	chr15	+	45725214	2	45725390,45725533,	0,12,	1,42,	0.593937018	0.695775355	-0.071888515	0.597311573	0.748635699
uc003jrs.2	chr5	-	58270491	2	58264875,58265902,	6,64,	0,3,	0.596589437	0.698459386	-0.061951215	0.599115083	0.750406771
uc001gce.3	chr1	+	162569153	2	162569560,162569624,	2,579,	0,80,	0.599187527	0.700288872	0.020442275	0.599463945	0.750599155
uc001hui.2	chr1	-	231155609	2	231154712,231154754,	36,1,	10,0,	0.599238655	0.700288872	0.076651423	0.60315053	0.7539872
uc001vtp.1	chr13	-	114077137	2	114076296,114076952,	8,0,	59,2,	0.603248077	0.70306218	-0.062568778	0.605885587	0.756533965
uc003htm.3	chr4	+	96075824	2	96076170,96079590,	17,76,	3,19,	0.605361901	0.704888428	0.048183017	0.606934723	0.757240206
uc004bta.2	chr9	-	130825707	2	130823517,130825575,	49,2,	29,2,	0.606041928	0.705467831	-0.05695302	0.608247118	0.757893654
uc010myt.1	chr9	-	131939117	2	131937835,131938943,	9,6,	21,10,	0.605285963	0.704888428	0.076200076	0.609235069	0.758878679
uc001brp.1	chr1	-	29520534	2	29519395,29520334,	11,299,	4,147,	0.609491694	0.70838802	-0.023790289	0.609879933	0.759271483
uc002iib.2	chr17	-	43189984	2	43189015,43189433,	931,1,	1006,2,	0.609853318	0.70841177	-0.011585375	0.609945458	0.759271483
uc001xjt.2	chr14	-	68118102	2	68117863,68117896,	2,72,	3,172,	0.611345762	0.709719022	-0.032202914	0.612062207	0.76095683
uc003uaj.2	chr7	-	73646436	2	73645835,73645998,	137,387,	201,606,	0.612185642	0.710104523	-0.013895728	0.6123193	0.760994307
uc001xnl.2	chr14	-	73437590	2	73436162,73436352,	38,1,	10,0,	0.608918961	0.70838802	0.073088168	0.612597153	0.761093554
uc001hwz.1	chr1	+	235612077	2	235612105,235612278,	7,299,	4,124,	0.612745427	0.710104523	-0.024296383	0.613155054	0.761207922
uc002mae.2	chr19	+	4359999	2	4360076,4360133,	83,1,	168,1,	0.612534433	0.710104523	-0.031840807	0.613237789	0.761207922
uc001isi.3	chr10	+	25314384	2	25314449,25315588,	19,2,	18,1,	0.609425137	0.70838802	-0.080779467	0.613932817	0.761503619
uc003lbo.2	chr5	-	136314343	2	136310990,136313810,	57,1,	28,1,	0.612963252	0.710104523	-0.054232614	0.615011677	0.762122787
uc009xeo.1	chr1	+	227083280	2	227083415,227083797,	48,168,	15,62,	0.615107374	0.711735552	0.029373684	0.615711328	0.762390627
uc010eyy.1	chr2	-	27549542	2	27548724,27549195,	36,63,	48,73,	0.615599681	0.711759673	0.033851335	0.616403485	0.762863811
uc003guo.2	chr4	-	39553746	2	39553044,39553134,	34,0,	276,2,	0.619776082	0.715425107	-0.028089966	0.620337595	0.766006334
uc001vse.1	chr13	-	113140307	2	113139324,113139839,	290,1,	71,0,	0.620858981	0.716060567	0.02599735	0.621341741	0.76675366
uc003ldm.2	chr5	-	138282806	2	138282416,138282680,	33,250,	17,110,	0.621607056	0.716469296	0.024375883	0.622032564	0.767359813
uc002jbz.2	chr17	-	61897162	2	61896795,61896886,	32,0,	264,2,	0.622602129	0.717402393	-0.0285104	0.62318646	0.768043845
uc010xnn.1	chr19	-	14261685	2	14258557,14260501,	55,3,	77,6,	0.623024863	0.717539246	-0.041397483	0.624260131	0.768433456
uc001tlj.1	chr12	-	106460580	2	106457125,106457403,	23,1,	25,2,	0.623463116	0.717539246	-0.068746493	0.626888389	0.77087619
uc001qle.2	chr12	-	2967804	2	2966849,2967441,	397,1,	685,3,	0.628116332	0.722035034	-0.014698436	0.628274618	0.771815496
uc003aea.2	chr22	+	29153157	2	29153199,29153503,	13,5,	45,23,	0.626442447	0.720539245	0.052486547	0.628455386	0.771815496
uc011amm.1	chr22	-	36623450	2	36622258,36622669,	9,423,	3,102,	0.630404405	0.724449876	0.020763488	0.630722971	0.773592874
uc002kdc.2	chr17	-	79977081	2	79976581,79976614,	727,0,	3177,1,	0.63240104	0.726312688	-0.007654827	0.632444629	0.774487784
uc002uts.2	chr2	-	197629287	2	197629105,197629177,	32,5,	23,5,	0.630781776	0.72466819	-0.059614416	0.633422419	0.775191269
uc001pfd.3	chr11	-	94696550	2	94696287,94696512,	5,238,	2,142,	0.633262188	0.726824229	-0.024254407	0.633701481	0.775256061
uc011mds.1	chr9	-	138898821	2	138898387,138898737,	117,1,	204,3,	0.636066152	0.729222594	-0.026248751	0.636585983	0.77757754
uc001whc.2	chr14	+	23315248	2	23315733,23316802,	8,35,	0,1,	0.633465759	0.726824229	0.071888515	0.637351888	0.777957808
uc010wiv.1	chr17	-	42271631	2	42269173,42269218,	2078,1,	1081,1,	0.638216701	0.731024663	-0.008363046	0.638269838	0.778644639
uc003ktk.2	chr5	-	122682213	2	122680586,122680667,	277,47,	44,9,	0.63858322	0.731024663	-0.024189782	0.639028692	0.779075893
uc001ogm.1	chr11	-	65766070	2	65764023,65765902,	2,25,	7,129,	0.638555161	0.731024663	-0.036791301	0.639586652	0.779405941
uc001hwq.2	chr1	-	235331840	2	235330219,235330610,	21,18,	19,13,	0.640235723	0.732266058	0.055466525	0.642600288	0.781447488
uc003iiq.3	chr4	+	142155143	2	142155636,142155846,	68,2,	60,1,	0.642079806	0.734158075	-0.04060914	0.643353303	0.78211578
uc002ano.2	chr15	-	64980903	2	64979776,64980666,	85,689,	65,571,	0.644333824	0.73564774	-0.01229423	0.644451264	0.782707949
uc001xow.2	chr14	+	74350880	2	74352165,74352216,	23,2,	63,8,	0.645548626	0.736676164	0.046943946	0.647273628	0.783413044
uc002phj.3	chr19	+	48244689	2	48246274,48246391,	5,3744,	0,154,	0.650197231	0.739721298	0.007258832	0.650239058	0.785165693
uc003ncx.1	chr6	-	20102517	2	20100946,20101038,	0,5,	3,72,	0.64850338	0.738519416	0.050964719	0.650560024	0.785165693
uc010hyi.2	chr3	-	185363319	2	185361535,185362945,	116,8,	3,0,	0.649477072	0.739337014	0.040329357	0.650767726	0.785169848
uc003uuv.2	chr7	+	100031177	2	100031322,100031736,	6,2003,	13,3473,	0.651516267	0.740350692	-0.006092909	0.65154588	0.785862053
uc001cir.2	chr1	+	43739053	2	43739222,43739669,	0,7,	4,137,	0.651433423	0.740350692	-0.037135409	0.6525353	0.786561836
uc003meg.2	chr5	+	175816498	2	175816666,175816760,	2,447,	2,286,	0.653475003	0.741487041	-0.016536914	0.65369481	0.787712492
uc002bpr.2	chr15	+	91358509	2	91358596,91358687,	11,2,	49,6,	0.65239781	0.740916984	-0.054623099	0.654796117	0.788682114
uc001rdc.3	chr12	+	16055912	2	16056330,16056406,	3,630,	1,350,	0.655290362	0.743110801	0.014231505	0.65545424	0.789034335
uc001pqe.1	chr11	+	117038415	2	117038757,117038812,	54,4,	8,1,	0.654401798	0.742320843	0.054689831	0.656824047	0.789503326
uc010lqq.1	chr7	-	156798214	2	156797551,156797624,	28,1,	185,4,	0.655514493	0.743147037	0.030214691	0.656254578	0.789503326
uc002ykl.2	chr21	-	18966411	2	18965975,18966351,	258,2,	25,0,	0.659882169	0.747441227	0.026067844	0.660441919	0.792365399
uc003yow.3	chr8	+	121061943	2	121062755,121063151,	1,0,	87,17,	0.658755104	0.746383237	0.043098927	0.660281507	0.792365399
uc001mna.2	chr11	-	17408466	2	17406809,17407407,	0,1,	5,25,	0.655757677	0.743204847	0.080064077	0.661002846	0.792543649
uc001blu.2	chr1	+	26607614	2	26607813,26608009,	12,1071,	7,507,	0.662047786	0.74879754	-0.01093745	0.662147045	0.793420586
uc001tuu.2	chr12	-	113633380	2	113633212,113633254,	1,17,	5,52,	0.661023048	0.74829512	0.05063375	0.663150205	0.794375004
uc011lwd.1	chr9	-	112141836	2	112137984,112140519,	47,2,	47,3,	0.662984568	0.749560747	-0.043799171	0.664586439	0.795464792
uc003zdv.3	chr8	-	145947029	2	145946297,145946348,	31,2,	3,0,	0.660832943	0.74829512	0.073127242	0.665286061	0.795693721
uc003ncl.1	chr6	-	18121650	2	18120718,18121526,	1,0,	42,8,	0.663110244	0.749560747	-0.060999428	0.666227645	0.796324337
uc003qxv.2	chr6	-	170886647	2	170886454,170886535,	13,8,	17,8,	0.665492	0.751593915	0.063745526	0.668929268	0.79905659
uc001vrm.2	chr13	-	111531984	2	111530890,111530987,	32,2,	3,0,	0.665799781	0.751721971	0.07100716	0.670076541	0.799929884
uc001vxy.3	chr14	+	21167974	2	21168538,21168752,	12,27,	4,12,	0.668754794	0.754540607	0.057692308	0.671602171	0.801076692
uc002jzx.2	chr17	+	79214816	2	79214992,79215076,	6,2150,	6,2746,	0.671335046	0.755545	0.006056721	0.671366568	0.801076692
uc001pxj.2	chr11	+	120201224	2	120201344,120201631,	44,1,	8,0,	0.670346928	0.754863322	-0.058470535	0.67328998	0.801278492
uc002cnc.1	chr16	+	1877905	2	1878650,1878913,	7,40,	7,51,	0.672012775	0.755647979	0.041318361	0.673487654	0.801278492
uc002ttm.3	chr2	-	133403618	2	133402341,133402427,	0,1,	16,89,	0.671828336	0.755647979	0.04114756	0.67328998	0.801278492
uc003unf.1	chr7	-	93623542	2	93622561,93623387,	33,1,	18,1,	0.670534137	0.754863322	-0.058435251	0.673475732	0.801278492
uc003wpw.3	chr8	+	1951230	2	1951811,1955102,	0,4,	2,44,	0.670378741	0.754863322	-0.060192927	0.67349917	0.801278492
uc003ypa.2	chr8	-	121408343	2	121408088,121408152,	753,1,	418,1,	0.67317022	0.756729431	-0.012315688	0.673301499	0.801278492
uc003fch.2	chr3	-	158384435	2	158384207,158384421,	33,0,	749,4,	0.674663385	0.757747113	-0.014972217	0.674858544	0.801639
uc011jzk.1	chr7	-	27147534	2	27146635,27146912,	50,9,	1,0,	0.671836329	0.755647979	0.054690282	0.674424072	0.801639
uc001cci.2	chr1	-	38423858	2	38422656,38423611,	8,21,	10,33,	0.677269569	0.759760857	-0.049048689	0.679392986	0.804803278
uc010puz.1	chr1	-	223968555	2	223967599,223967793,	4,39,	3,21,	0.681596057	0.762874661	0.05012443	0.683851706	0.80802362
uc003beu.1	chr22	-	44892717	2	44888465,44889104,	79,2,	65,1,	0.684091894	0.765003862	0.033559372	0.685110434	0.809082798
uc001bdo.1	chr1	-	20978872	2	20978274,20978676,	223,613,	288,759,	0.686466703	0.766994146	0.009302181	0.686545545	0.809978018
uc001hey.2	chr1	-	207078364	2	207077218,207077740,	7,85,	0,2,	0.685121309	0.765933536	-0.041822547	0.686711332	0.809978018
uc003kgz.2	chr5	+	80171681	2	80171733,80172630,	27,29,	23,21,	0.687013344	0.76738319	-0.040291148	0.688499741	0.811838345
uc003fly.2	chr3	+	183528371	2	183530325,183530412,	3,66,	1,35,	0.689947436	0.769480382	0.03893123	0.691351085	0.813732191
uc004fne.2	chr23	-	154490088	2	154487529,154490013,	0,1,	5,31,	0.688613643	0.76850475	0.065880785	0.692632784	0.814712491
uc003uog.3	chr7	-	95750503	2	95749535,95749728,	3,17,	3,24,	0.692838394	0.771660735	-0.05761756	0.695958896	0.817624082
uc001mnq.2	chr11	-	18101946	2	18101844,18101893,	1,205,	1,119,	0.698039973	0.776112874	0.021487541	0.698480718	0.819447374
uc002azk.1	chr15	+	75311324	2	75311490,75313835,	0,29,	2,390,	0.699813995	0.777861661	-0.018791608	0.700153422	0.820045629
uc003kww.3	chr5	+	131729964	2	131730668,131731305,	3,28,	3,20,	0.697131994	0.775326265	-0.052962714	0.699811911	0.820045629
uc002scn.2	chr2	-	64120564	2	64120038,64120198,	9,31,	10,42,	0.700977331	0.778930844	-0.040034925	0.702528983	0.822076533
uc003avf.1	chr22	-	38617476	2	38615321,38615466,	74,5,	59,3,	0.704160581	0.781569738	0.031977364	0.705162236	0.823115832
uc011mde.1	chr9	-	136272077	2	136271186,136271905,	388,5,	305,5,	0.704919257	0.782187307	-0.014282504	0.705119369	0.823115832
uc011bev.1	chr3	-	56763298	2	56761448,56762993,	232,1,	33,0,	0.706137773	0.782865473	0.023118309	0.706665029	0.823407205
uc010sbl.1	chr11	-	126073313	2	126071994,126072311,	28,196,	6,35,	0.7071551	0.783351949	0.023077815	0.707682697	0.823950808
uc001sep.2	chr12	+	54396458	2	54396752,54397115,	191,25,	97,11,	0.707660467	0.783654933	-0.020833333	0.708091234	0.824069846
uc004aqo.1	chr9	-	91993619	2	91992155,91992308,	32,12,	29,13,	0.707184291	0.783351949	-0.04050634	0.708813548	0.824270532
uc004csz.3	chr23	-	10417408	2	10413601,10415424,	57,2,	4,0,	0.708242344	0.784074762	0.047147001	0.71046187	0.825828675
uc002fsg.2	chr17	-	909320	2	906769,908997,	296,3,	276,2,	0.713118867	0.788031975	0.015306327	0.71335658	0.827941634
uc002vho.1	chr2	-	219140198	2	219138919,219140065,	675,13,	7,0,	0.713517752	0.78811001	0.013926253	0.71371484	0.828107409
uc003lze.2	chr5	-	162880973	2	162880585,162880757,	53,5,	42,3,	0.713243318	0.788031975	0.036211217	0.714577476	0.828858123
uc011cep.1	chr4	+	103537751	2	103538113,103538455,	3,39,	1,20,	0.714856335	0.789137725	0.046028731	0.717030284	0.831201572
uc001qrk.2	chr12	+	6979547	2	6980001,6980132,	313,31,	416,45,	0.71892334	0.793174481	0.012684741	0.719090572	0.83258559
uc011dmi.1	chr6	-	30513849	2	30513698,30513735,	29,838,	25,798,	0.719662204	0.793569854	-0.008730569	0.719741657	0.832805397
uc002emx.1	chr16	-	58030421	2	58028581,58028649,	62,2,	4,0,	0.719692133	0.793569854	0.043519414	0.7216745	0.83381929
uc001hiw.1	chr1	-	212115166	2	212114688,212115066,	24,28,	4,6,	0.720255301	0.793964438	-0.045480982	0.722426413	0.833967891
uc001hkb.2	chr1	-	213180433	2	213179891,213180196,	1,39,	0,5,	0.720681246	0.793981305	-0.053300179	0.72367361	0.834373532
uc002lmr.2	chr18	-	74728770	2	74724752,74727111,	60,5,	8,1,	0.724719601	0.796841256	-0.040937563	0.726510799	0.836640956
uc001flq.2	chr1	+	155708033	2	155708231,155708319,	3,52,	2,48,	0.726680074	0.798586321	0.034112115	0.727932802	0.837024736
uc010rbp.1	chr11	-	8715643	2	8714903,8715412,	180,2,	11,0,	0.726719747	0.798586321	0.025157007	0.727400359	0.837024736
uc002qwl.2	chr2	-	669580	2	667978,669204,	7,108,	19,250,	0.727273934	0.798741352	0.017797283	0.72761513	0.837024736
uc002wxd.2	chr20	-	30533610	2	30532766,30533141,	64,2,	91,2,	0.727054553	0.79872726	0.027681172	0.727880035	0.837024736
uc001ewq.2	chr1	+	151039973	2	151040105,151040970,	2,282,	0,17,	0.728472163	0.799603138	0.02000989	0.728905779	0.837892888
uc001jqm.2	chr10	+	71871439	2	71871954,71872030,	4,22,	6,42,	0.728956288	0.799907481	0.040281462	0.730722233	0.837976212
uc001kvv.2	chr10	-	104240620	2	104238992,104240562,	264,15,	200,13,	0.730203465	0.800885774	-0.015547259	0.730467101	0.837976212
uc001bsc.2	chr1	-	31206675	2	31205318,31206288,	101,4,	3,0,	0.73046913	0.800885774	0.033149677	0.731671489	0.838266415
uc001knq.2	chr10	-	99218449	2	99218085,99218248,	486,7,	183,2,	0.731339548	0.801612821	0.013186054	0.73153009	0.838266415
uc003upu.1	chr7	-	98628207	2	98625064,98627941,	4,138,	7,300,	0.732252402	0.802385956	-0.016146154	0.732539287	0.838618258
uc004cbs.1	chr9	-	135533689	2	135533419,135533471,	0,5,	1,42,	0.730390816	0.800885774	0.049739549	0.733105712	0.838853381
uc001mcu.1	chr11	-	6340393	2	6340180,6340331,	468,6,	9,0,	0.734125735	0.80398307	0.015454271	0.734390699	0.839927952
uc003zkw.2	chr9	+	12821759	2	12822126,12823056,	90,2,	68,1,	0.736506662	0.805677867	-0.026518576	0.737295911	0.842498657
uc010hre.1	chr3	-	121489192	2	121488614,121488853,	20,2,	14,2,	0.735295405	0.804580456	-0.054845432	0.73867256	0.843570208
uc003ckg.2	chr3	+	40503723	2	40503771,40503859,	2,110,	2,79,	0.742234679	0.810568061	-0.023674416	0.742879659	0.847367777
uc003olv.3	chr6	+	36198386	2	36200506,36200563,	2,72,	4,108,	0.742752653	0.810675842	-0.024065548	0.743420698	0.847532923
uc002dln.2	chr16	+	23392122	2	23392350,23392616,	3,84,	0,3,	0.74356792	0.811107799	0.034482759	0.744946695	0.848466695
uc009yrl.2	chr11	+	66816228	2	66816918,66818312,	0,2,	2,37,	0.742635442	0.810675842	-0.051282051	0.745683539	0.849054361
uc010mqe.2	chr9	-	88903592	2	88902653,88903307,	134,1,	14,0,	0.74660686	0.813963555	0.026470752	0.747429517	0.850718902
uc001whh.2	chr14	-	23370939	2	23369861,23369979,	5,40,	2,12,	0.748361581	0.815187108	0.041764668	0.750431663	0.8529448
uc001evf.2	chr1	-	150598114	2	150595761,150596087,	24,32,	24,36,	0.754876177	0.820896001	-0.028988552	0.755901288	0.85711084
uc001lkr.2	chr10	+	133769467	2	133769748,133770051,	8,45,	7,33,	0.754824122	0.820896001	-0.032382421	0.756103761	0.85711084
uc001ohr.2	chr11	-	66113520	2	66112847,66113180,	650,2,	223,1,	0.757533502	0.823091332	-0.010430728	0.757667597	0.858124408
uc002hus.2	chr17	+	38612835	2	38613904,38613975,	0,18,	3,578,	0.759884708	0.824345839	-0.012487793	0.760079063	0.859842236
uc011mbu.1	chr9	-	132652818	2	132649466,132649509,	43,1,	59,2,	0.760148575	0.824345839	-0.029792833	0.761258576	0.860923203
uc001xfb.3	chr14	-	61113001	2	61111423,61111992,	4,2,	15,10,	0.763360952	0.827099132	-0.054073807	0.767096868	0.866162365
uc002yai.2	chr20	-	57570704	2	57570244,57570365,	4139,3,	121,0,	0.767121054	0.830601826	0.004535691	0.76714758	0.866162365
uc003eyi.2	chr3	-	150459928	2	150458914,150459851,	22,8,	67,28,	0.767238098	0.830601826	-0.026474106	0.768144246	0.86692498
uc002xli.1	chr20	-	42742143	2	42740339,42741011,	389,11,	3,0,	0.770875238	0.833839034	0.014507211	0.771151752	0.868610041
uc003xjy.1	chr8	+	37556192	2	37556390,37556454,	7,2,	85,19,	0.769917957	0.833036581	-0.027514412	0.770909705	0.868610041
uc001zhm.2	chr15	-	34376535	2	34376227,34376264,	98,33,	93,34,	0.772185804	0.834789629	-0.018024539	0.772615558	0.869673266
uc001oqk.2	chr11	-	71146421	2	71145462,71146004,	294,50,	485,78,	0.775157442	0.837066135	0.009484365	0.775278092	0.871139721
uc003xfn.1	chr8	+	27316026	2	27316863,27316904,	18,1968,	1,82,	0.780018548	0.841845304	-0.006140203	0.780070348	0.874272577
uc001omr.2	chr11	-	67430686	2	67429632,67429961,	1,0,	79,6,	0.782957078	0.844545334	-0.029704426	0.784191229	0.876667232
uc002drh.2	chr16	-	28854296	2	28853734,28854112,	6,3620,	5,3562,	0.783680258	0.844854072	-0.003236896	0.783694921	0.876667232
uc002yfy.2	chr20	+	62329916	2	62329954,62330010,	2,346,	0,13,	0.784010493	0.84497452	0.01442613	0.784302448	0.876667232
uc003lcl.2	chr5	-	137524667	2	137523344,137523847,	26,8,	23,6,	0.786986076	0.847708957	0.034045327	0.788642992	0.879728283
uc002ktw.2	chr18	+	20606203	2	20606329,20606460,	6,21,	6,25,	0.788005604	0.848098433	0.035308476	0.789797832	0.879740037
uc003jsr.2	chr5	+	60840144	2	60840300,60841997,	37,3,	61,4,	0.788281321	0.848159117	-0.026207121	0.789268026	0.879740037
uc010jik.2	chr5	-	156565741	2	156565454,156565738,	28,1,	19,1,	0.787304238	0.847815508	-0.038544693	0.789434157	0.879740037
uc002pap.1	chr19	+	45593768	2	45593779,45594170,	3,33,	1,8,	0.793389781	0.852232856	-0.03904344	0.795646903	0.884232028
uc002ukw.2	chr2	+	177202392	2	177202581,177202662,	8,18,	8,21,	0.795259966	0.853767431	0.03498914	0.797088746	0.885295909
uc002mvc.2	chr19	+	12903629	2	12904054,12904123,	8,103,	6,67,	0.800047133	0.858192028	-0.018672499	0.800579733	0.887378459
uc001hsl.3	chr1	+	228363214	2	228364081,228369961,	38,3,	47,3,	0.801120927	0.858867375	-0.026405947	0.802193894	0.887958501
uc001tse.2	chr12	+	111886106	2	111887008,111889423,	1,31,	0,2,	0.799681279	0.858037599	0.043519414	0.802587349	0.888067291
uc010kkk.1	chr6	-	166826250	2	166822879,166823311,	106,66,	4,2,	0.802817511	0.860209286	0.018715985	0.803360789	0.888667302
uc003qnt.2	chr6	+	150569956	2	150570463,150571495,	2,231,	0,7,	0.805564645	0.862665453	0.015889037	0.805962043	0.889746025
uc002eym.1	chr16	-	70284985	2	70284136,70284186,	4,1,	30,10,	0.806242557	0.86292277	-0.036563621	0.808365156	0.891125798
uc001opm.2	chr11	+	70052579	2	70053404,70053487,	4,147,	7,299,	0.812566481	0.868009554	0.011091838	0.812767853	0.893928362
uc001cuk.2	chr1	+	53358629	2	53359033,53360241,	0,1,	2,35,	0.811209343	0.86723286	-0.038749213	0.813663716	0.894146176
uc003omg.2	chr6	-	36463561	2	36461669,36461874,	70,3,	179,9,	0.814500531	0.869355108	-0.014522865	0.814849775	0.894937867
uc001xhz.2	chr14	-	65415215	2	65412535,65414201,	22,0,	807,2,	0.815377996	0.87005152	-0.00809981	0.81548711	0.895364951
uc003jds.2	chr5	-	6600039	2	6599353,6599491,	44,21,	56,29,	0.815745339	0.870203372	-0.01902606	0.816349548	0.895817203
uc010pky.1	chr1	-	165632287	2	165631456,165632068,	129,12,	61,5,	0.819406597	0.873386249	0.015868522	0.819835832	0.899129512
uc001mxs.2	chr11	+	43941560	2	43941720,43941817,	16,198,	3,43,	0.821389542	0.874776469	0.014000925	0.82172757	0.90017691
uc001oxa.2	chr11	+	75511553	2	75511676,75512577,	47,37,	37,27,	0.820973349	0.874574088	-0.01860119	0.821568974	0.90017691
uc002csv.3	chr16	+	3071827	2	3072068,3072380,	2,71,	1,47,	0.820297304	0.874094702	0.020651146	0.821028784	0.90017691
uc003mcd.1	chr5	+	172461402	2	172461524,172461892,	2,3133,	2,2507,	0.823313848	0.876233043	-0.002972115	0.823329243	0.901161051
uc011afv.1	chr21	-	47611018	2	47609046,47610663,	287,1,	393,1,	0.823663592	0.876233043	0.00853281	0.823790794	0.901382989
uc002zhu.1	chr21	+	47423927	2	47424014,47424961,	11,66,	6,32,	0.830772409	0.882581568	-0.019928656	0.831498702	0.906489226
uc010yez.1	chr19	-	54973270	2	54972916,54973202,	127,1,	94,1,	0.831667536	0.883047327	-0.014234297	0.83203975	0.906821888
uc002apv.2	chr15	-	66791745	2	66791598,66791654,	77,193,	27,64,	0.833805393	0.884345984	0.011043345	0.834032386	0.908311014
uc002fdo.2	chr16	+	75204232	2	75205979,75206128,	10,16,	14,25,	0.83378304	0.884345984	0.02602896	0.835048072	0.908479791
uc003jam.1	chr5	-	205412	2	204879,205076,	7,103,	3,51,	0.838947306	0.888581001	-0.015870392	0.839432368	0.911383947
uc002wfq.2	chr20	+	1918214	2	1919105,1920538,	9,224,	0,1,	0.841145296	0.890421259	0.013102436	0.841480581	0.912969617
uc001iho.2	chr10	+	5019934	2	5020084,5020151,	5,2922,	0,23,	0.842744894	0.891606698	0.003652539	0.842771202	0.913596306
uc001fcq.2	chr1	+	153633777	2	153633899,153634307,	20,62,	15,43,	0.842956836	0.891606698	-0.016743585	0.843511436	0.914140953
uc003vbn.2	chr7	-	102953016	2	102952874,102952965,	1,150,	2,381,	0.845384059	0.893440873	-0.008438967	0.845527074	0.915551006
uc003wfv.2	chr7	-	149128867	2	149128456,149128596,	19,18,	14,12,	0.845237586	0.893440873	0.024592694	0.846455374	0.916298073
uc003szm.2	chr7	-	27872419	2	27870202,27872122,	96,12,	21,3,	0.846234745	0.893851341	-0.016878989	0.846811059	0.916425032
uc010phc.1	chr1	+	156180222	2	156182290,156182583,	2,983,	2,1189,	0.849021179	0.896060289	0.004080969	0.849055458	0.918078532
uc003lxd.2	chr5	+	157166490	2	157166714,157166782,	10,919,	5,510,	0.849703504	0.896515068	0.004986757	0.849754935	0.918318238
uc001xjs.2	chr14	+	68117637	2	68117901,68118434,	99,5,	16,1,	0.849915759	0.896515068	0.017202356	0.850529891	0.918639197
uc002poo.3	chr19	+	50128864	2	50129118,50129695,	50,6,	47,5,	0.850357897	0.896736839	-0.01815399	0.851044153	0.918848587
uc002pkk.2	chr19	-	49253441	2	49251273,49251655,	63,3,	144,6,	0.853387696	0.899196245	0.012573892	0.853723633	0.920278644
uc002vez.2	chr2	-	216226278	2	216225223,216225588,	1,59,	0,2,	0.853962768	0.899325356	-0.023376229	0.855132141	0.921280255
uc001bkw.1	chr1	-	26161484	2	26160498,26161313,	6,21,	4,16,	0.853975357	0.899325356	-0.026846242	0.855519886	0.921439743
uc011lyf.1	chr9	-	123620222	2	123617937,123617979,	4,17,	8,30,	0.854647872	0.899788544	0.023849484	0.855871332	0.921560056
uc001lvu.2	chr11	-	2290356	2	2289730,2289929,	0,1,	9,283,	0.85847025	0.902380387	0.010417672	0.85870943	0.922397554
uc001nnr.2	chr11	+	58972382	2	58975643,58976056,	99,9,	19,2,	0.858148971	0.902380387	0.015736382	0.858694044	0.922397554
uc001sbu.1	chr12	+	53495951	2	53496009,53496127,	4,16052,	0,127,	0.858804436	0.90244477	0.001398419	0.858808753	0.922397554
uc003jcg.2	chr5	-	1318484	2	1317979,1318084,	2978,3,	5248,6,	0.857940403	0.902380387	-0.001972481	0.857948937	0.922397554
uc001nrt.2	chr11	+	61213543	2	61213718,61214209,	1,222,	1,173,	0.860026872	0.903238434	-0.008850249	0.860201454	0.923377378
uc002dal.2	chr16	-	11023416	2	11022752,11022801,	460,1,	359,1,	0.860668618	0.903421701	-0.006125799	0.860752631	0.923453284
uc003grw.3	chr4	+	25930813	2	25931433,25931500,	41,1,	32,1,	0.862441799	0.905037296	0.020007115	0.863352851	0.925441777
uc001xbu.2	chr14	+	55819244	2	55820079,55820326,	4,11,	5,12,	0.863160357	0.9053	-0.030467918	0.865294688	0.925892685
uc001xkt.2	chr14	+	69707817	2	69708165,69709072,	8,49,	5,34,	0.864371423	0.905841461	0.017433449	0.865072863	0.925892685
uc002grv.3	chr17	-	17750949	2	17746828,17750163,	52,1,	128,3,	0.865109168	0.905869795	-0.012523283	0.865472715	0.925892685
uc002kkr.2	chr18	-	649964	2	649621,649845,	41,2,	72,3,	0.865801382	0.90610391	0.015557156	0.866365861	0.925986691
uc002plq.1	chr19	+	49519074	2	49519182,49519234,	1863,48,	2048,51,	0.867192773	0.907069098	-0.002640765	0.86720918	0.925986691
uc009xcn.2	chr1	+	209605694	2	209605839,209605890,	2,12139,	0,168,	0.867864974	0.907526732	0.001499568	0.867870292	0.926435269
uc002xui.2	chr20	-	47863804	2	47862444,47863070,	16,1,	26,2,	0.869455905	0.908559381	-0.024499798	0.870901676	0.928639679
uc002ybx.1	chr20	-	60711913	2	60711788,60711886,	161,37,	319,76,	0.871391234	0.909983771	-0.00664809	0.871498776	0.929018662
uc001ypx.2	chr14	-	105404400	2	105403590,105404077,	714,2,	9,0,	0.873846873	0.91180946	0.005896721	0.873933178	0.931355457
uc003ziq.1	chr9	-	4712976	2	4711161,4711282,	34,5,	18,3,	0.873475144	0.911667579	-0.020558557	0.874525139	0.931728003
uc001rhj.3	chr12	-	27058430	2	27058119,27058228,	60,10,	33,6,	0.876505787	0.91425791	-0.014884644	0.877069055	0.933920622
uc004abh.3	chr9	+	38622120	2	38622251,38623297,	1,30,	1,24,	0.876666235	0.91425791	-0.020739034	0.877763655	0.934342447
uc010xpo.1	chr19	+	17452512	2	17452842,17453536,	1,194,	1,157,	0.881177176	0.917871095	-0.007955863	0.881344351	0.936915843
uc002xht.2	chr20	-	36766483	2	36766353,36766453,	5,17,	3,9,	0.881317656	0.917871095	0.025604578	0.883063271	0.938224216
uc010rlx.1	chr11	-	62361347	2	62360683,62360738,	227,9,	212,9,	0.886955229	0.921756482	-0.006649869	0.887078148	0.941455238
uc001nbo.2	chr11	+	45832886	2	45833115,45834566,	77,67,	176,149,	0.891342913	0.925123679	-0.006307839	0.891458096	0.944532779
uc010wsc.1	chr17	-	73497161	2	73496346,73496522,	68,1,	160,2,	0.895048414	0.927425567	0.008679629	0.895274516	0.947792685
uc001nza.2	chr11	-	64012226	2	64011957,64012020,	877,2,	769,2,	0.895498653	0.927643529	-0.003233607	0.895530144	0.947802278
uc002vpv.2	chr2	-	230223256	2	230222351,230222891,	117,2,	1,0,	0.895985119	0.92789889	0.011934398	0.896416968	0.94840017
uc011avs.1	chr3	-	15602372	2	15602255,15602343,	22,8,	23,9,	0.897646846	0.929122151	-0.016336601	0.898471124	0.949085739
uc002ste.2	chr2	+	89049595	2	89049833,89050445,	8,231,	16,488,	0.901031888	0.932376321	0.00456225	0.901098168	0.949635131
uc003afq.2	chr22	-	29904446	2	29904161,29904318,	36,247,	43,304,	0.901314413	0.932419164	-0.004940322	0.901392366	0.949635131
uc003ovn.2	chr6	+	43489038	2	43489184,43489241,	11,262,	17,425,	0.902378019	0.933020268	0.004587145	0.902445969	0.949635131
uc004dyd.1	chr23	-	69506932	2	69506453,69506611,	47,1,	56,1,	0.902232523	0.933020268	0.011988114	0.90269687	0.949635131
uc001hvf.2	chr1	-	232534873	2	232533722,232534446,	34,2,	30,2,	0.903312309	0.933736621	-0.014731391	0.904022416	0.949989658
uc004auw.3	chr9	-	97365663	2	97365420,97365536,	0,1,	3,209,	0.904638078	0.934607387	0.008208864	0.904861129	0.950469595
uc002ezj.2	chr16	-	70697580	2	70695111,70696641,	32,22,	32,23,	0.909053682	0.938417135	-0.010941466	0.909470025	0.952724153
uc003dxy.2	chr3	-	111312392	2	111311750,111312148,	226,3,	1,0,	0.908277895	0.937866654	0.007596787	0.908476629	0.952724153
uc003xio.3	chr8	+	31030618	2	31030917,31031268,	2,30,	1,13,	0.91014876	0.939046226	-0.016638958	0.911126676	0.953491689
uc003vpj.1	chr7	+	129770586	2	129770727,129772924,	7,1,	32,4,	0.910853101	0.939522257	-0.016878989	0.911867778	0.95380129
uc003vfl.2	chr7	-	108204635	2	108202674,108202967,	91,8,	86,8,	0.913800825	0.94130735	-0.007791693	0.914023561	0.954750086
uc003tqq.2	chr7	-	55540548	2	55538303,55538390,	18,4,	25,6,	0.914354411	0.941626766	-0.014772826	0.915163155	0.95516893
uc010rda.1	chr11	+	18291402	2	18291515,18291563,	9521,2,	52,0,	0.916761331	0.943195356	-0.001068085	0.916765662	0.955952833
uc003hhh.1	chr4	+	74736253	2	74736816,74736951,	1,734,	0,8,	0.916853205	0.943195356	0.003830005	0.916908974	0.955952833
uc001ppp.2	chr11	-	116649641	2	116649279,116649470,	414,3,	155,1,	0.920082301	0.945776418	0.004191348	0.920151834	0.958034575
uc001nkg.2	chr11	-	57175265	2	57174432,57175064,	1677,2,	8,0,	0.922188794	0.946920889	0.002378125	0.922211786	0.95914018
uc002mxv.2	chr19	-	14073507	2	14072352,14072549,	115,1,	100,1,	0.921578304	0.946545365	-0.006682937	0.921758626	0.95914018
uc001mli.2	chr11	-	14479370	2	14479050,14479102,	2,19,	3,26,	0.923908655	0.948223627	0.013507348	0.924671124	0.960398757
uc003mcy.2	chr5	+	174156586	2	174156884,174157889,	3,42,	18,268,	0.923992389	0.948223627	0.005243985	0.924106944	0.960398757
uc001ady.2	chr1	-	1228944	2	1227767,1228253,	112,30,	109,30,	0.925700945	0.949518715	-0.00556313	0.925832886	0.96080927
uc001gxx.3	chr1	-	202300963	2	202300788,202300868,	94,18,	96,19,	0.926829623	0.949920528	-0.006095262	0.926990518	0.96099017
uc002igx.1	chr17	+	42636754	2	42636855,42636938,	40,8,	14,3,	0.926187901	0.949766273	0.011490838	0.926756277	0.96099017
uc002htp.2	chr17	+	38173212	2	38173260,38174067,	2,21612,	0,88,	0.928094899	0.950736798	0.000612574	0.928096551	0.961358972
uc003xud.1	chr8	+	61533328	2	61533501,61533628,	114,15,	157,20,	0.928962624	0.95109835	-0.005096372	0.929078487	0.962116838
uc003uie.2	chr7	-	86509787	2	86509240,86509333,	10,8,	13,11,	0.928689423	0.951070444	-0.013809204	0.929541235	0.962336792
uc004cgt.2	chr9	-	138825246	2	138824815,138825075,	441,2,	404,2,	0.930313424	0.952229224	-0.003001294	0.930354372	0.96291928
uc003mtz.2	chr6	+	2785516	2	2785912,2785978,	1,17,	1,15,	0.931547474	0.95306383	-0.014731391	0.932559205	0.964422272
uc001fcr.2	chr1	-	153634872	2	153634510,153634577,	718,1,	1298,2,	0.934271579	0.955016705	-0.001835427	0.934287821	0.965863845
uc009wql.2	chr1	-	155217573	2	155217001,155217071,	1339,5,	573,2,	0.935801745	0.955822859	0.001838718	0.935818438	0.966396831
uc001rqa.2	chr12	-	48140442	2	48138240,48139155,	42,15,	6,2,	0.936792955	0.956077687	0.009836118	0.937280037	0.966396831
uc002eud.2	chr16	-	67760331	2	67756975,67759372,	114,6,	109,6,	0.939674871	0.956922372	-0.004936722	0.939803115	0.966396831
uc002fgv.2	chr16	+	82132041	2	82132053,82132137,	5,852,	0,1,	0.938936855	0.956922372	0.002615291	0.93897238	0.966396831
uc002hxd.3	chr17	-	39679995	2	39679836,39679872,	0,20,	2,7039,	0.939909858	0.956922372	0.000897101	0.939914105	0.966396831
uc002jyw.3	chr17	+	78972953	2	78973566,78973928,	1,129,	1,116,	0.940342646	0.956922372	-0.004761905	0.940463307	0.966396831
uc002zri.2	chr22	+	20097631	2	20099026,20099393,	8,87,	5,52,	0.940305902	0.956922372	-0.006074007	0.940502223	0.966396831
uc003azr.2	chr22	-	41642607	2	41641616,41642304,	3233,20,	1410,9,	0.938010983	0.956922372	-0.001137787	0.938017605	0.966396831
uc003dyk.3	chr3	+	111710568	2	111710815,111712208,	9,211,	5,112,	0.936258749	0.956037122	-0.004356406	0.93635319	0.966396831
uc003jvp.2	chr5	+	68505626	2	68505651,68506182,	3,8,	6,15,	0.938140079	0.956922372	-0.013719241	0.939112403	0.966396831
uc003lgp.2	chr5	-	140025172	2	140024959,140025065,	187,564,	178,532,	0.940097965	0.956922372	0.001966007	0.940118431	0.966396831
uc003lon.1	chr5	-	146773598	2	146770376,146772938,	15,33,	1,2,	0.939860571	0.956922372	0.010564428	0.940451985	0.966396831
uc003tpb.2	chr7	-	50512961	2	50511830,50512177,	2,1,	18,10,	0.934714843	0.955168289	-0.014712247	0.935774146	0.966396831
uc011bqt.1	chr3	-	183639088	2	183637728,183638685,	25,4,	46,7,	0.940703824	0.957038065	0.00821448	0.941065832	0.966459273
uc003bab.2	chr22	-	41856402	2	41855722,41856011,	1447,1,	1311,1,	0.944356084	0.959491586	-0.001328543	0.944366149	0.967558702
uc003exe.2	chr3	-	149238592	2	149238035,149238383,	1,52,	1,47,	0.943556116	0.95893075	0.007044965	0.943835772	0.967558702
uc001bxu.2	chr1	+	35223753	2	35224114,35224151,	829,2,	2,0,	0.944621346	0.959508995	-0.002406739	0.944654543	0.967559836
uc003eya.2	chr3	+	150301698	2	150301887,150302027,	35,3,	33,3,	0.944920667	0.959560982	0.008031157	0.945293503	0.967956373
uc002dod.3	chr16	-	25251137	2	25247344,25250997,	41,4,	49,5,	0.949106806	0.962710054	-0.006415003	0.949364147	0.970315284
uc003fqi.2	chr3	+	186303197	2	186303236,186303584,	61,89,	64,92,	0.949080665	0.962710054	-0.003650708	0.949163822	0.970315284
uc002aqs.2	chr15	+	67818883	2	67818924,67818979,	11,52,	7,32,	0.949863176	0.963062639	-0.006225909	0.950109228	0.97081868
uc002mds.3	chr19	+	5909153	2	5909868,5910256,	5,21,	3,12,	0.952262505	0.96473647	-0.00934947	0.952847577	0.972840925
uc003giy.2	chr4	+	6304195	2	6304607,6304987,	26,101,	70,268,	0.95501917	0.967022553	-0.002615719	0.955067512	0.97407257
uc002uqt.2	chr2	+	190535452	2	190535497,190535555,	1,54,	1,58,	0.960047909	0.97160567	0.004691683	0.960223377	0.97777448
uc001kin.2	chr10	-	95066720	2	95066189,95066492,	15,1,	16,1,	0.964716219	0.974290316	0.007700514	0.965254591	0.980300832
uc002evh.1	chr16	-	68055483	2	68055207,68055453,	456,1,	428,1,	0.964293931	0.974290316	-0.001503939	0.964314073	0.980300832
uc002gvn.2	chr17	+	19286544	2	19286814,19286852,	6,48,	4,33,	0.964113983	0.974290316	0.004716404	0.964311571	0.980300832
uc011mpu.1	chr23	-	70469293	2	70469057,70469188,	68,5,	70,5,	0.964698143	0.974290316	0.003638048	0.964817531	0.980300832
uc003cwm.2	chr3	-	49308613	2	49306031,49308312,	17,11,	6,4,	0.968358329	0.977458016	-0.006434895	0.968777227	0.982460363
uc001cfc.3	chr1	+	40706119	2	40706351,40706591,	6,294,	7,336,	0.97073505	0.978579885	-0.001446771	0.970757805	0.983747457
uc001per.2	chr11	+	93914035	2	93914144,93915130,	31,7,	26,6,	0.971875603	0.979474318	0.004213899	0.972077132	0.984301037
uc002acn.2	chr15	-	55474350	2	55473518,55474225,	25,4,	6,1,	0.973016726	0.980113488	-0.005637495	0.973393993	0.98466487
uc001jtc.2	chr10	+	74645580	2	74646008,74647449,	1,44,	1,46,	0.975197094	0.982053948	0.003241444	0.975332217	0.986365968
uc002sxd.3	chr2	-	97514038	2	97513728,97513776,	11,132,	22,267,	0.976542974	0.982641603	-0.001414665	0.976570132	0.987072242
uc003kzi.1	chr5	-	133747282	2	133746242,133747041,	13,2,	20,3,	0.979387436	0.984735105	0.004191297	0.979660402	0.988292218
uc003bvf.2	chr3	+	10320905	2	10321262,10321776,	150,9,	202,12,	0.982511773	0.987363053	-0.001134974	0.982535228	0.990263612
uc002flk.2	chr16	-	88763976	2	88762910,88763433,	49,2,	48,2,	0.983878137	0.988479281	-0.002010685	0.983958136	0.991437765
uc002gwq.2	chr17	+	20217378	2	20217739,20218063,	3,16,	4,21,	0.984911578	0.989260538	-0.00285104	0.985084002	0.991551073
uc001ofn.2	chr11	-	65487254	2	65485149,65487157,	21,294,	40,562,	0.989802191	0.993140911	-0.000422079	0.989807753	0.99394488
uc004ezw.2	chr23	+	135594172	2	135594376,135594495,	1,33,	2,67,	0.990347864	0.993430659	0.001191998	0.990394831	0.994274675
uc003axw.2	chr22	+	39911378	2	39911711,39911775,	6,201,	7,236,	0.990988878	0.993740293	0.000532405	0.990998895	0.994370296
uc001bvw.1	chr1	-	33241582	2	33240842,33241284,	747,3,	745,3,	0.997385402	0.998676683	-8.47E-05	0.997386275	0.998685293
uc002dqi.2	chr16	-	28617142	2	28616910,28617061,	16,4,	16,4,	1	1	0	1	1
uc002fjv.2	chr16	-	87364894	2	87362945,87363057,	69,2,	69,2,	1	1	0	1	1
uc003nqi.1	chr6	+	30530272	2	30530916,30531489,	2,31,	2,31,	1	1	0	1	1
uc003ntg.1	chr6	-	31322073	3	31321651,31321693,31321741,	443,5,5,	47,3,39,	3.28E-41	1.81E-38	-0.585787344	2.84E-42	2.18E-39
uc004cey.2	chr9	+	137023115	3	137023420,137023805,137025087,	18,36,388,	105,169,295,	1.29E-32	3.57E-30	-0.378605979	2.40E-33	6.16E-31
uc010hne.2	chr3	+	58156489	3	58156509,58156948,58157976,	245,14,2893,	88,5,289,	3.47E-22	4.63E-20	-0.166805361	3.59E-23	6.28E-21
uc001kqy.2	chr10	+	102120690	3	102120846,102123369,102124583,	1,219,634,	4,497,554,	2.33E-21	2.82E-19	-0.220119251	6.91E-22	1.02E-19
uc003gmf.2	chr4	-	10077002	3	10075966,10076105,10076780,	494,234,458,	394,140,755,	3.35E-23	4.80E-21	-0.192785528	8.89E-22	1.27E-19
uc001fce.2	chr1	-	153587361	3	153586735,153587007,153587286,	2567,0,180,	122,2,42,	4.66E-25	7.21E-23	-0.168859637	8.08E-20	9.41E-18
uc001nyf.1	chr11	+	63765018	3	63765110,63765172,63765884,	0,169,710,	1,115,1483,	2.10E-18	2.03E-16	0.18066178	2.48E-19	2.72E-17
uc010czd.2	chr17	+	41362093	3	41363137,41363489,41363705,	0,826,501,	3,296,54,	1.19E-16	1.00E-14	-0.203470844	7.60E-17	6.79E-15
uc004aya.2	chr9	+	100777713	3	100778058,100778099,100778221,	3,240,94,	2,543,47,	1.50E-15	1.14E-13	-0.263715983	9.47E-16	7.58E-14
uc003sve.3	chr7	-	21941940	3	21940528,21941246,21941419,	205,12,1,	2,8,0,	3.99E-15	2.86E-13	-0.516847482	6.86E-15	5.38E-13
uc002wmh.1	chr20	-	5919181	3	5918496,5918819,5919114,	395,0,37,	40,3,28,	2.42E-16	1.99E-14	-0.342121637	1.78E-14	1.37E-12
uc001lfv.2	chr10	+	124013571	3	124013722,124013853,124014053,	60,10,350,	69,3,90,	1.58E-12	8.39E-11	-0.300266655	4.57E-13	2.83E-11
uc002blb.1	chr15	-	85213250	3	85212778,85212880,85212962,	101,0,1011,	98,5,2594,	2.16E-11	9.61E-10	-0.109427772	1.45E-11	6.97E-10
uc001bsd.2	chr1	-	31346058	3	31342319,31342488,31345466,	119,3,5,	24,0,20,	1.28E-10	5.15E-09	-0.512598662	2.33E-11	1.08E-09
uc003vrn.2	chr7	-	133979585	3	133974092,133979269,133979362,	122,0,8,	4,2,7,	8.58E-12	4.20E-10	-0.559017493	2.71E-11	1.24E-09
uc003cvb.2	chr3	+	49020703	3	49021115,49021603,49022967,	9,65,115,	14,44,11,	1.81E-10	7.00E-09	-0.413742255	3.29E-11	1.49E-09
uc002wsf.1	chr20	+	21369976	3	21370086,21370207,21370462,	10,0,93,	56,2,60,	1.73E-09	5.88E-08	-0.423523913	3.35E-10	1.26E-08
uc002ndt.2	chr19	+	16301766	3	16301951,16302034,16302853,	14,2,434,	97,4,559,	1.89E-09	6.25E-08	-0.188433605	3.49E-10	1.30E-08
uc003bxl.2	chr3	-	12877593	3	12876447,12876514,12877537,	106,39,6387,	27,29,6255,	1.03E-10	4.25E-09	-0.05443791	6.87E-10	2.45E-08
uc002dgq.2	chr16	-	19718232	3	19717677,19718151,19718212,	34,1,26,	131,0,11,	6.18E-09	1.87E-07	0.420403735	2.52E-09	8.20E-08
uc001jrn.1	chr10	-	72643707	3	72643270,72643348,72643450,	278,0,69,	168,3,118,	5.61E-09	1.72E-07	-0.234006872	3.71E-09	1.19E-07
uc002pew.2	chr19	+	47112410	3	47112558,47113489,47114040,	875,1,5532,	1215,0,5846,	5.60E-08	1.41E-06	-0.048968198	1.33E-08	3.95E-07
uc002afn.2	chr15	-	59172198	3	59171251,59171625,59171904,	128,15,0,	54,26,10,	8.03E-08	1.87E-06	-0.372696127	1.37E-08	4.06E-07
uc003gic.2	chr4	-	4421761	3	4420699,4421206,4421314,	86,91,0,	14,78,2,	8.92E-08	2.05E-06	-0.335752924	3.45E-08	9.47E-07
uc010tuz.1	chr14	-	75601588	3	75598164,75600407,75600954,	37,1,224,	21,0,542,	1.21E-07	2.68E-06	-0.190576679	4.49E-08	1.17E-06
uc001cia.3	chr1	+	43241065	3	43241178,43241244,43241409,	62,4,0,	42,7,25,	4.33E-07	8.42E-06	0.456275568	7.47E-08	1.85E-06
uc003iqc.2	chr4	-	159630888	3	159630288,159630712,159630816,	103,9,0,	41,23,5,	4.44E-07	8.54E-06	-0.398441052	9.01E-08	2.19E-06
uc010rea.1	chr11	+	32126018	3	32126311,32127084,32127265,	0,98,6,	2,5,0,	2.40E-07	4.96E-06	-0.502476214	1.36E-07	3.20E-06
uc004blh.2	chr9	-	124103480	3	124101360,124102186,124102354,	458,1,32,	45,0,16,	1.64E-06	2.82E-05	-0.219179652	2.74E-07	6.10E-06
uc001kqm.3	chr10	-	101911888	3	101909853,101910197,101911567,	115,22,4,	48,30,19,	1.45E-07	3.13E-06	-0.332788198	3.00E-07	6.64E-06
uc002fsn.2	chr17	-	1369020	3	1367483,1368270,1368666,	2790,2,17,	1837,1,44,	1.84E-06	3.12E-05	-0.07367004	4.53E-07	9.62E-06
uc003nxk.2	chr6	+	31797653	3	31797828,31797903,31798031,	0,17,11,	1,83,3,	2.76E-06	4.32E-05	-0.469477742	6.02E-07	1.26E-05
uc003hmr.2	chr4	-	83346036	3	83344363,83345776,83345804,	87,23,0,	15,24,2,	1.41E-06	2.47E-05	-0.404358133	7.33E-07	1.48E-05
uc002ejb.2	chr16	+	56510117	3	56510332,56510708,56511405,	1,6,345,	4,15,132,	5.19E-06	7.81E-05	-0.21840367	9.91E-07	1.92E-05
uc010wsy.1	chr17	+	74266586	3	74266784,74266844,74267374,	743,75,478,	94,11,121,	1.29E-05	0.000173086	0.121573882	2.12E-06	3.83E-05
uc002kub.2	chr18	+	20837331	3	20837769,20838618,20840432,	3,32,35,	21,63,19,	1.07E-05	0.000146936	-0.361670161	2.10E-06	3.83E-05
uc003nss.2	chr6	+	31130494	3	31130965,31131555,31131996,	1,11,66,	3,64,67,	2.99E-06	4.65E-05	-0.316786991	4.19E-06	6.98E-05
uc010xjb.1	chr19	-	6380292	3	6379576,6380191,6380262,	179,72,73,	93,16,9,	2.23E-05	0.000282552	0.217280147	5.05E-06	8.18E-05
uc002gfd.2	chr17	-	7147504	3	7146915,7146976,7147117,	2010,10,525,	1401,2,250,	9.37E-06	0.000132978	0.07036762	5.15E-06	8.31E-05
uc001ssf.2	chr12	-	65110521	3	65107230,65108509,65110189,	367,26,1,	202,45,0,	2.32E-05	0.000292236	-0.179855625	5.46E-06	8.74E-05
uc001ntz.2	chr11	-	62393287	3	62392305,62392538,62393222,	1030,37,1,	385,39,0,	2.75E-05	0.000336449	-0.117535379	5.71E-06	9.10E-05
uc001htw.2	chr1	+	230829139	3	230829478,230829618,230829727,	6,0,164,	11,4,44,	1.17E-06	2.09E-05	-0.297040605	7.28E-06	0.00011336
uc003geu.1	chr4	-	2252271	3	2249160,2251088,2251952,	244,4,423,	33,0,143,	2.50E-05	0.000310632	-0.154103952	7.38E-06	0.000114008
uc004feu.2	chr23	+	150573530	3	150573631,150575901,150577833,	74,4,1741,	160,0,1969,	3.00E-06	4.66E-05	-0.070531408	9.37E-06	0.000141298
uc003cxm.1	chr3	-	49764555	3	49761729,49762004,49763293,	72,0,0,	13,2,4,	5.18E-06	7.81E-05	-0.452358797	1.78E-05	0.000253659
uc001dwn.2	chr1	+	109637121	3	109637416,109639509,109639555,	26,1,548,	93,1,765,	0.000120434	0.001188057	-0.111993515	2.24E-05	0.000311457
uc010tqf.1	chr14	-	45585401	3	45584801,45585103,45585253,	2,212,171,	3,270,387,	5.03E-05	0.000560677	-0.131196243	2.24E-05	0.000311457
uc001lyg.2	chr11	-	3697389	3	3696245,3696324,3697105,	135,2,54,	37,1,46,	0.000130679	0.001279328	-0.254114072	2.60E-05	0.000352539
uc001bpn.2	chr1	-	28527759	3	28526788,28527070,28527397,	11,45,16,	8,25,51,	7.18E-06	0.000104762	-0.33635286	2.82E-05	0.000378984
uc003uwm.1	chr7	-	100401083	3	100400197,100400245,100400555,	1091,0,74,	843,3,109,	2.90E-05	0.000352266	-0.090424932	3.15E-05	0.000417259
uc002cfi.1	chr16	-	97430	3	96987,97062,97180,	17,148,40,	53,588,50,	1.37E-06	2.41E-05	0.13871756	3.33E-05	0.000437777
uc002iqt.2	chr17	-	48460349	3	48458601,48459715,48460018,	386,0,314,	597,2,316,	7.44E-05	0.000777643	0.103115396	3.43E-05	0.000450467
uc011blo.1	chr3	-	131181567	3	131181053,131181223,131181360,	134,390,37,	77,438,45,	7.64E-05	0.000791559	-0.120692239	5.36E-05	0.000669564
uc004cxk.2	chr23	-	16607898	3	16606126,16607675,16607764,	16,56,1,	14,194,21,	7.60E-05	0.000789779	-0.231264334	6.01E-05	0.000740876
uc003mlf.2	chr5	-	179290448	3	179289074,179289747,179289823,	238,71,0,	105,67,3,	7.31E-05	0.000767798	-0.181575329	6.59E-05	0.000799434
uc002xlk.2	chr20	-	42825692	3	42825141,42825315,42825553,	81,1,497,	69,1,208,	0.000401609	0.003361522	0.134619235	8.20E-05	0.000963373
uc003jsz.3	chr5	+	61681396	3	61681546,61682207,61682250,	12,5,1,	2,21,1,	0.000265479	0.002338514	0.608342305	9.81E-05	0.00112544
uc002fca.2	chr16	-	72120536	3	72118759,72120228,72120293,	63,20,2,	84,89,0,	2.59E-05	0.000320304	-0.241483772	0.000108266	0.001234935
uc001cjg.3	chr1	-	43850713	3	43850433,43850547,43850597,	182,1,26,	155,6,56,	0.000252797	0.002242121	-0.187588994	0.000110071	0.001248124
uc002xvv.1	chr20	-	49551669	3	49551411,49551490,49551562,	101,7,0,	175,51,4,	0.000510717	0.004149036	-0.210701057	0.000109751	0.001248124
uc003zsi.2	chr9	-	33255217	3	33252477,33253800,33255027,	30,2,1909,	1,0,1027,	0.000634796	0.005005293	-0.0696104	0.000149241	0.001645994
uc002jqj.1	chr17	-	74035787	3	74035191,74035607,74035674,	75,4,190,	83,0,100,	0.000251865	0.002238995	0.178031957	0.000156311	0.001711854
uc002gll.2	chr17	-	8379122	3	8377534,8377617,8378891,	9,24,5,	1,15,19,	0.000255031	0.002256763	-0.445425737	0.000157104	0.001715647
uc001ark.2	chr1	-	10523091	3	10522477,10522523,10522933,	0,16,227,	4,44,232,	0.000683524	0.005318286	0.161925897	0.000215963	0.002219682
uc003yra.3	chr8	+	125464515	3	125464811,125465101,125465261,	5,194,3,	0,290,19,	0.000967675	0.00704708	0.163839326	0.000215588	0.002219682
uc001bjt.1	chr1	-	25549757	3	25549179,25549487,25549604,	148,13,78,	21,8,32,	0.000366851	0.003104184	-0.213407562	0.000224112	0.00227906
uc001ofv.3	chr11	+	65633523	3	65633629,65633839,65633904,	0,19,106,	5,51,105,	0.000465459	0.003829639	-0.217520007	0.000240509	0.002420197
uc001wan.2	chr14	-	21820832	3	21819646,21820560,21820758,	1408,23,1,	1423,55,3,	0.001238794	0.008523872	-0.067791453	0.000253966	0.002535705
uc002pnt.2	chr19	+	49973724	3	49973842,49973877,49974303,	191,1,37,	194,27,90,	3.02E-08	8.00E-07	0.156919242	0.000269379	0.002648315
uc003jrn.2	chr5	-	57750410	3	57749814,57749898,57749942,	168,251,0,	276,644,1,	0.001060054	0.007563153	-0.099431563	0.000275751	0.002700014
uc003svk.2	chr7	-	22852789	3	22852259,22852593,22852655,	7,442,2,	7,76,0,	0.001274882	0.008694828	0.157404795	0.000279091	0.002719797
uc001ckz.2	chr1	+	44438211	3	44438451,44438876,44439041,	13,0,186,	27,4,117,	0.000158849	0.001520468	-0.192923542	0.000332477	0.003166562
uc001kzb.2	chr10	-	112053908	3	112052802,112053049,112053656,	80,11,5,	53,6,20,	0.000733049	0.005602172	-0.270834119	0.000353525	0.003338948
uc003bqf.2	chr3	+	5025377	3	5026030,5026638,5026857,	1,1,86,	3,1,12,	0.001168845	0.008188266	-0.351471259	0.000361031	0.003376653
uc001bbd.2	chr1	-	19235055	3	19230780,19234015,19234788,	239,0,5,	118,2,12,	0.001032241	0.007405708	-0.183472274	0.000380973	0.00350349
uc003xnu.2	chr8	+	41367103	3	41367395,41367545,41368497,	0,0,7,	16,3,6,	0.00143342	0.009475272	-0.637695297	0.000384446	0.003526993
uc011leg.1	chr8	-	62415918	3	62413114,62413643,62413789,	226,0,50,	10,2,9,	2.29E-08	6.15E-07	-0.205611396	0.000403977	0.003679825
uc002wds.2	chr20	-	419230	3	416126,416932,419128,	82,3,76,	31,2,73,	0.001951815	0.011942513	-0.215369043	0.000443807	0.003995304
uc002rdm.2	chr2	-	20232966	3	20232414,20232529,20232933,	727,0,0,	469,1,8,	0.001012184	0.007329804	-0.100968852	0.000461722	0.004146872
uc001snf.1	chr12	+	57628144	3	57628349,57628518,57628715,	1,3604,321,	0,2413,289,	0.001641595	0.010527443	0.042792354	0.000495258	0.004396701
uc010zgf.1	chr2	-	191373915	3	191371620,191371854,191373411,	21,4,16,	1,0,13,	0.002276034	0.0133982	-0.466957423	0.000600425	0.005245533
uc003ugh.2	chr7	+	77268597	3	77269203,77269267,77269386,	0,0,224,	2,2,70,	0.002162647	0.012925746	-0.198471444	0.000625303	0.005438154
uc001qpn.2	chr12	-	6679842	3	6679255,6679306,6679508,	155,2,198,	104,2,229,	0.002846691	0.015930761	-0.129897572	0.000650447	0.005602138
uc003skt.3	chr7	-	1586588	3	1581874,1582489,1585865,	2,0,9,	27,20,17,	0.001427578	0.00946567	0.396403119	0.000649656	0.005602138
uc003tem.3	chr7	-	34971185	3	34968498,34970154,34970966,	51,1,0,	19,7,1,	0.00112676	0.007966494	-0.388449298	0.000652903	0.005602138
uc002ypd.2	chr21	-	33043712	3	33043350,33043459,33043500,	15,1,4,	19,0,37,	0.000843888	0.006311981	-0.393308482	0.000716028	0.00607596
uc002zzw.2	chr22	+	24810591	3	24811953,24813212,24813705,	0,90,45,	4,83,19,	0.003146451	0.017227043	-0.218405766	0.00071561	0.00607596
uc001apt.2	chr1	+	9324928	3	9326542,9327952,9331391,	0,1,117,	1,5,35,	0.000975001	0.007087087	-0.265090565	0.000895108	0.007431526
uc001vnh.2	chr13	+	99100571	3	99100691,99101402,99101993,	164,0,121,	104,2,36,	0.000481985	0.003940458	-0.159775455	0.000974704	0.007964178
uc002urb.3	chr2	-	190636493	3	190635056,190636040,190636312,	49,302,4,	15,225,9,	0.001477458	0.009667226	-0.133396247	0.001054057	0.008530093
uc001yft.2	chr14	+	97347545	3	97347676,97347740,97347945,	0,1,49,	9,5,47,	0.004692557	0.023384172	-0.310302123	0.001136017	0.00907869
uc001zyy.2	chr15	-	51350078	3	51348757,51348802,51349437,	1,405,0,	1,69,2,	0.001306586	0.008864153	-0.149019907	0.001135346	0.00907869
uc002ioj.2	chr17	-	47007837	3	47007425,47007462,47007734,	1,1,30,	7,11,28,	0.004665026	0.023307048	0.367865848	0.001246547	0.009839278
uc001jsl.2	chr10	-	73577198	3	73576058,73576304,73577080,	11415,3777,7,	3591,1323,6,	0.002959083	0.016488145	-0.02269191	0.001288299	0.010085988
uc002lvx.1	chr19	-	2426946	3	2425630,2426564,2426890,	7,1895,233,	1,217,50,	0.001017401	0.007353814	-0.065623228	0.001298968	0.01012826
uc002xaa.2	chr20	+	32441366	3	32441634,32441866,32442168,	4,0,72,	10,3,35,	0.001755239	0.011054575	-0.287704646	0.0014188	0.010951541
uc001xgh.2	chr14	-	64065497	3	64063765,64064370,64065162,	13,6,19,	6,4,44,	0.00542761	0.026170285	-0.333036718	0.001488236	0.011335187
uc002juf.2	chr17	+	76100926	3	76103428,76103536,76104901,	0,15,6,	2,51,2,	0.005158754	0.025156244	-0.366360251	0.001509906	0.011425352
uc001lsc.2	chr11	-	840372	3	839725,839789,840205,	150,328,2245,	0,285,966,	3.14E-30	6.75E-28	0.05002321	0.001615742	0.01200204
uc010nbi.2	chr9	-	139100574	3	139098187,139099338,139099402,	28,15,8,	9,25,7,	0.003395158	0.018362343	-0.329547228	0.001668377	0.012239007
uc010wbb.1	chr17	-	27233201	3	27232272,27232450,27232768,	12,30,85,	13,10,138,	7.93E-05	0.00081944	-0.185194289	0.001704591	0.012433487
uc002uck.1	chr2	-	164466062	3	164464127,164465322,164465636,	4,0,3,	28,1,0,	0.00108347	0.007696695	0.530369832	0.001702731	0.012433487
uc002xvy.1	chr20	+	49576762	3	49576945,49577139,49577625,	0,0,86,	1,9,74,	0.004343877	0.022249656	-0.241418998	0.001753141	0.012691286
uc003cvn.2	chr3	+	49060605	3	49060670,49060717,49060921,	0,1008,20,	1,429,22,	0.002432222	0.014122226	0.081278054	0.00177977	0.012859839
uc003xsn.2	chr8	-	56985649	3	56985456,56985525,56985617,	9,17,120,	0,6,99,	0.007299472	0.033286625	-0.195671421	0.001975861	0.013936167
uc003isb.1	chr4	-	170315661	3	170314428,170314548,170314615,	20,16,0,	0,4,2,	0.000358589	0.003047613	-0.482857031	0.001989512	0.014006745
uc002xmy.2	chr20	-	43571750	3	43570776,43570863,43571568,	55,690,0,	20,481,3,	0.005180993	0.025201132	-0.086933723	0.002132636	0.014797565
uc010iwg.2	chr5	+	56558579	3	56558907,56558958,56559408,	504,0,41,	589,1,21,	0.005720616	0.027243378	-0.090164323	0.002182086	0.015020869
uc003mxz.2	chr6	-	8080123	3	8079638,8079840,8079901,	29,39,9,	12,37,20,	0.004365379	0.022270344	-0.254477308	0.002181708	0.015020869
uc002vnn.2	chr2	-	224623432	3	224620054,224623221,224623283,	54,0,0,	36,4,3,	0.008763067	0.038297795	-0.312513524	0.002198674	0.015065421
uc001pfh.2	chr11	+	94862743	3	94862855,94863192,94865807,	0,32,166,	1,6,118,	0.004161601	0.021543388	0.170785262	0.002214334	0.015118831
uc001ufg.2	chr12	+	124081276	3	124082076,124082342,124082685,	0,0,167,	2,9,178,	0.00663937	0.030747839	-0.162194908	0.002243216	0.015288867
uc004bep.1	chr9	-	113006437	3	113006250,113006304,113006347,	52,634,64,	14,447,54,	0.00270267	0.015369449	-0.085140171	0.002470188	0.016542515
uc003pap.3	chr6	+	52357139	3	52357216,52357299,52357448,	41,1,1,	29,1,10,	0.009445058	0.040717991	0.33401549	0.002489301	0.016641521
uc002vne.1	chr2	-	223436590	3	223436207,223436405,223436465,	0,27,930,	4,50,986,	0.010711518	0.044925641	0.067137964	0.002704258	0.017785575
uc001knd.1	chr10	-	99093628	3	99092259,99092695,99093225,	30,0,15,	23,1,0,	0.003014729	0.016725908	0.363114845	0.002750557	0.017981535
uc010tls.1	chr14	-	21929355	3	21927182,21927542,21927665,	64,0,0,	38,4,2,	0.009849635	0.042194362	-0.289324016	0.002764391	0.01798156
uc010bhq.2	chr15	+	66782953	3	66783237,66783731,66783879,	0,0,19,	1,6,9,	0.005542484	0.026591546	-0.520988072	0.002763868	0.01798156
uc001gfr.1	chr1	+	169100778	3	169101254,169101774,169101958,	0,0,73,	16,11,162,	0.002987334	0.016621613	-0.184724527	0.00284213	0.018454643
uc002knz.2	chr18	+	9399525	3	9399583,9400809,9402416,	0,7,9,	3,13,2,	0.010210774	0.043247603	-0.519282353	0.002853914	0.018499905
uc001whd.2	chr14	+	23346736	3	23346917,23347045,23347297,	1,62,2358,	8,80,2076,	0.003533019	0.018896523	-0.043977668	0.002905919	0.018805309
uc002iwj.2	chr17	-	56569024	3	56566897,56567851,56568085,	260,5,1,	295,13,11,	0.009226704	0.039910138	-0.123015661	0.002950892	0.019032263
uc010ckd.2	chr17	+	2936686	3	2937222,2938465,2941033,	25,0,53,	2,1,35,	0.002611333	0.014893843	0.276907436	0.002982834	0.019173938
uc003ltq.2	chr5	-	150562998	3	150560617,150561350,150562609,	259,2,0,	44,0,2,	0.002807188	0.015755294	-0.169643026	0.003001923	0.019232318
uc003dlt.3	chr3	-	63819808	3	63819549,63819659,63819690,	609,0,2,	2444,3,49,	0.011736654	0.047574046	-0.053184593	0.003036119	0.01941904
uc003jqd.2	chr5	-	54922322	3	54921681,54921788,54922241,	29,0,11,	44,2,2,	0.004810515	0.023788057	0.316857618	0.003122122	0.01980435
uc003gpn.2	chr4	-	17805114	3	17802284,17802364,17802413,	389,1,4,	250,0,13,	0.005828878	0.027589072	-0.115139834	0.003187847	0.020038285
uc002yrt.1	chr21	-	34823125	3	34821453,34822909,34823009,	19,8,8,	38,4,3,	0.012110767	0.048814778	0.331592325	0.003206066	0.020104595
uc003lxg.1	chr5	-	157214654	3	157213303,157213415,157214532,	22,0,6,	7,3,15,	0.000712883	0.005491474	-0.407948341	0.003263556	0.020365435
uc003eal.2	chr3	-	113373791	3	113367236,113372623,113373596,	30,0,0,	14,3,2,	0.012327373	0.049347777	-0.421989718	0.003459751	0.021312956
uc004fnc.2	chr23	+	154467123	3	154467154,154467278,154468095,	0,0,74,	6,9,124,	0.013632603	0.053498328	-0.200298024	0.003541152	0.021710031
uc004eef.2	chr23	+	80552726	3	80553093,80553196,80554042,	3,2,28,	17,11,34,	0.013869773	0.054173025	-0.299553712	0.003680976	0.022424204
uc003ktv.2	chr5	-	125880657	3	125878925,125880458,125880565,	33,128,98,	4,56,56,	0.010257753	0.043351618	-0.149684364	0.003794511	0.022955077
uc001kwb.2	chr10	+	104497519	3	104497550,104497666,104498934,	0,3,49,	2,0,327,	6.07E-05	0.00065969	0.148442443	0.003807609	0.022977158
uc002eec.3	chr16	-	46615641	3	46614473,46615159,46615413,	11,8,1,	8,38,0,	0.001678472	0.010728347	-0.358357413	0.003862604	0.023199765
uc003yij.3	chr8	+	99170499	3	99170638,99170725,99172060,	114,0,118,	129,3,78,	0.004043128	0.021014481	-0.137124043	0.003981738	0.023878005
uc003tff.2	chr7	+	36492209	3	36493047,36493263,36493392,	11,14,50,	27,22,39,	0.011714047	0.047546635	-0.226018181	0.004018042	0.024058184
uc010tax.1	chr12	-	124809948	3	124808963,124809032,124809230,	1161,0,20,	1098,7,39,	0.000788633	0.005979696	-0.059372093	0.004207074	0.024916766
uc010uvh.1	chr16	+	1724046	3	1726506,1727839,1727906,	0,0,35,	3,1,10,	0.004320239	0.022186409	-0.410491426	0.004455552	0.025989593
uc002pbq.1	chr19	+	45912759	3	45913041,45913792,45913989,	89,2,30,	45,0,37,	0.006546275	0.030389491	0.198031059	0.004884555	0.027899302
uc004boa.1	chr9	-	126164089	3	126163836,126163870,126163915,	0,166,2,	5,113,0,	0.013640898	0.053498328	0.166151361	0.005032317	0.028658112
uc003yah.2	chr8	+	75276602	3	75277649,75278058,75279101,	0,1,3,	2,24,4,	0.01626309	0.061057641	-0.486124974	0.005229028	0.029429554
uc003lnt.2	chr5	+	145442264	3	145442331,145442566,145442854,	57,23,15,	8,1,10,	0.001237558	0.008523872	0.261275653	0.005479599	0.030526924
uc001tfx.2	chr12	-	99019708	3	99018029,99018407,99019350,	56,1,3,	6,0,3,	0.018367409	0.066256317	-0.33749903	0.005735202	0.031675454
uc001khp.2	chr10	+	93622756	3	93624959,93625038,93625124,	1,116,40,	0,65,7,	0.017360567	0.063552707	-0.182915602	0.005853063	0.032187662
uc010dey.2	chr17	-	66417914	3	66417425,66417465,66417576,	98,1,0,	67,2,5,	0.02121836	0.073920179	-0.209341392	0.006042123	0.033038294
uc002ioi.2	chr17	+	47004496	3	47005246,47006351,47006416,	4,24,1020,	0,81,2583,	0.002914702	0.016278953	0.044975037	0.006147877	0.033426364
uc003prc.2	chr6	-	105726019	3	105725510,105725596,105725643,	7,74,16,	0,30,15,	0.022055855	0.076016035	-0.23075329	0.006143105	0.033426364
uc001fvo.2	chr1	-	160187382	3	160185510,160186452,160186530,	1118,31,71,	372,18,37,	0.022364873	0.076739097	-0.067092507	0.006488714	0.034739021
uc001cxw.3	chr1	+	55207186	3	55207902,55207936,55207978,	9,29,134,	5,7,126,	0.003625319	0.019363408	0.1540669	0.006763926	0.035666026
uc010ebv.2	chr19	+	18888192	3	18888761,18890376,18893141,	49,0,41,	52,2,17,	0.007026943	0.032272197	-0.213532465	0.006913222	0.036303857
uc001zxi.1	chr15	+	49620356	3	49620508,49620719,49620757,	0,16,3,	4,9,0,	0.01724483	0.063242184	-0.483968862	0.007046798	0.036804199
uc011dga.1	chr5	-	176884434	3	176883613,176883932,176884001,	63,948,45,	45,401,16,	0.026448323	0.087043121	0.069076061	0.007136178	0.037220446
uc001jqp.1	chr10	-	71873934	3	71872033,71873743,71873806,	30,40,2,	16,60,0,	0.00621934	0.029151741	-0.22134198	0.00728279	0.03783114
uc002zji.3	chr21	+	47865240	3	47865266,47865648,47865677,	0,5,46,	8,10,47,	0.01737163	0.063552707	-0.250156606	0.00730456	0.03784195
uc003zsg.2	chr9	-	33113452	3	33110651,33111505,33112510,	1899,2,0,	787,0,4,	0.00536875	0.025931476	-0.051454913	0.007602857	0.0390192
uc001vqv.2	chr13	-	110408651	3	110406191,110406272,110406428,	161,2,2,	5,0,1,	0.017636933	0.064159942	-0.203763329	0.007889822	0.040223441
uc004dvo.2	chr23	-	63409759	3	63404999,63406241,63406302,	31,2,1,	78,0,0,	0.029132883	0.093880715	0.251211472	0.008128693	0.041222554
uc003xrk.2	chr8	-	54628524	3	54628108,54628235,54628306,	4,152,0,	0,109,4,	0.014801971	0.056728665	-0.160681499	0.008526702	0.042957591
uc003ydk.2	chr8	+	86393018	3	86393194,86393300,86393720,	0,0,1,	74,2,10,	0.030357412	0.096010915	-0.282268532	0.008853739	0.044430513
uc002ymr.2	chr21	-	30302770	3	30300469,30301515,30302478,	33,1,1,	6,0,3,	0.016676197	0.06182824	-0.39754502	0.009137217	0.045496712
uc001xln.1	chr14	+	70235641	3	70235968,70236225,70236564,	0,36,0,	1,9,2,	0.008229747	0.036370779	0.381385036	0.009690578	0.047212396
uc003jhh.2	chr5	-	31401539	3	31400609,31401260,31401411,	15,12,310,	4,18,357,	0.014657263	0.056229797	-0.096643386	0.00976068	0.04749374
uc003ztn.1	chr9	-	33922502	3	33921693,33922027,33922083,	115,2,25,	130,1,11,	0.035152042	0.106530523	0.153548546	0.009792081	0.047568827
uc004bfe.1	chr9	-	114124310	3	114122974,114124164,114124206,	31,326,1,	5,176,0,	0.026559473	0.087260391	-0.111351429	0.009800861	0.047568827
uc001ufz.2	chr12	+	124497477	3	124498443,124498673,124499975,	1,0,291,	9,1,310,	0.034497879	0.105207647	-0.10416782	0.010027971	0.048365771
uc002alb.3	chr15	+	63132809	3	63133683,63133870,63136575,	7,1,1,	53,0,0,	0.002276343	0.0133982	-0.332290034	0.010055714	0.048438804
uc003pmr.2	chr6	-	89322438	3	89319990,89320655,89321815,	37,4,5,	23,0,14,	0.004797096	0.023752075	-0.283136795	0.010349957	0.049403748
uc010pvy.1	chr1	+	230415204	3	230415820,230416191,230417867,	34,10,66,	20,1,12,	0.007671385	0.034405188	-0.214950619	0.010424157	0.049551201
uc001qdf.2	chr11	+	126132028	3	126132271,126132480,126132546,	8,4,20,	0,1,18,	0.029457927	0.094691441	0.35856898	0.011229797	0.052134467
uc002jfy.2	chr17	-	65336959	3	65336620,65336742,65336897,	16,23,38,	83,129,98,	0.013882976	0.054173025	0.128416254	0.011636532	0.053505779
uc002lxi.2	chr19	+	3207686	3	3207851,3208027,3209572,	11,55,363,	7,42,158,	0.036737998	0.109209357	-0.100133045	0.011626802	0.053505779
uc002pyp.2	chr19	+	52729234	3	52729600,52729672,52729724,	121,1405,1,	122,1979,0,	0.020794603	0.072992338	0.041909564	0.01161475	0.053505779
uc001jaf.1	chr10	-	43088061	3	43084559,43087570,43087688,	140,1,0,	55,2,2,	0.031281495	0.098027181	-0.178369446	0.011862425	0.054349417
uc002rig.2	chr2	-	27293589	3	27293351,27293425,27293477,	1129,1,51,	1121,1,28,	0.042563973	0.121353658	0.051799563	0.012406411	0.056304894
uc001bdm.2	chr1	+	20977184	3	20977227,20977813,20978001,	718,2901,111,	49,302,9,	0.024896922	0.083375999	0.03899814	0.012640248	0.057230992
uc002rfr.3	chr2	-	25042801	3	25042043,25042149,25042193,	122,1,1,	52,5,1,	0.018898693	0.067856311	-0.185113682	0.012758149	0.057696851
uc003ncd.1	chr6	-	17616328	3	17615271,17615607,17616125,	35,3,4,	18,2,10,	0.040719534	0.117334155	-0.294843251	0.012977236	0.058344438
uc003gvd.2	chr4	-	40427921	3	40425295,40426467,40426664,	4,0,0,	41,57,10,	0.045590047	0.127551108	-0.233836269	0.013754263	0.061264642
uc002mvn.1	chr19	-	12986804	3	12986025,12986196,12986369,	74,80,24,	84,65,65,	0.000128622	0.001262388	-0.124198231	0.01405475	0.062314254
uc004fel.2	chr23	-	149937507	3	149934785,149934815,149936607,	0,1687,4,	2,229,3,	3.19E-05	0.000382374	-0.055978689	0.014072125	0.062319409
uc003apk.1	chr22	-	36863851	3	36863093,36863414,36863473,	608,133,1,	424,130,1,	0.04969315	0.135324747	-0.068032297	0.014318876	0.063048115
uc010bwa.2	chr16	-	18820891	3	18816188,18816309,18819762,	21,5,0,	8,3,3,	0.042979785	0.12211817	-0.391749689	0.014426039	0.063299233
uc003tys.1	chr7	-	73097073	3	73095838,73096609,73096691,	3,155,5,	0,414,5,	0.005868783	0.027710115	-0.100865667	0.015046407	0.06535411
uc003iib.2	chr4	+	141302258	3	141303314,141303612,141303704,	0,1,175,	4,0,107,	0.02964603	0.094823157	-0.143250444	0.015410527	0.066559625
uc001are.2	chr1	+	10502462	3	10502584,10502782,10502867,	2,17,8,	12,35,4,	0.017526525	0.063878484	-0.274472146	0.016018959	0.068647578
uc003jpz.2	chr5	-	54721034	3	54720685,54720761,54720819,	3,4,15,	21,14,22,	0.048224841	0.132824402	0.270953559	0.016711376	0.070737366
uc001wsc.2	chr14	-	34904407	3	34902154,34903370,34903482,	90,5,3,	34,7,3,	0.051080299	0.137362669	-0.200861791	0.017074404	0.071967115
uc002yxm.2	chr21	-	40670344	3	40668369,40668696,40670006,	3,8,9,	12,9,4,	0.031560874	0.098662812	0.357856704	0.017608333	0.073652267
uc001lem.2	chr10	+	121436794	3	121436944,121437011,121437326,	2,1,194,	6,14,310,	0.032795256	0.101374967	-0.10334518	0.017778962	0.074204486
uc002ihz.2	chr17	+	43183007	3	43183341,43183378,43186377,	8,0,413,	10,5,280,	0.011984358	0.048375275	-0.088549096	0.017896279	0.07461312
uc001yef.2	chr14	-	95657901	3	95648280,95654737,95657867,	12,3,57,	2,4,56,	0.037161426	0.110033104	-0.205066341	0.018032972	0.074965416
uc003xkt.3	chr8	+	37996589	3	37997057,37997121,37997220,	0,0,25,	2,3,18,	0.048153231	0.132816366	-0.343579024	0.018499833	0.076383842
uc002aof.3	chr15	-	65295400	3	65293850,65294854,65295339,	11,41,5,	0,16,4,	0.061213175	0.156245113	-0.268779861	0.019120745	0.078274914
uc010ypl.1	chr2	+	61391662	3	61391794,61391867,61391961,	112,6,60,	59,7,56,	0.040521639	0.117112988	0.135365689	0.01924806	0.07871228
uc001cui.1	chr1	-	53153392	3	53152511,53153153,53153298,	31,56,1,	56,51,0,	0.036348459	0.108956228	0.167042647	0.020306788	0.082427977
uc002chb.2	chr16	+	461890	3	462367,462431,462481,	37,0,104,	34,2,49,	0.013935375	0.05422298	-0.154623671	0.020375792	0.082620827
uc011kqi.1	chr7	-	138522651	3	138516129,138521857,138522373,	82,11,1,	15,7,0,	0.05910262	0.152571397	-0.216395574	0.020862011	0.084414283
uc003yop.2	chr8	+	120255728	3	120255926,120256025,120257909,	0,7,26,	5,88,127,	0.062280059	0.15886345	-0.14549994	0.020902556	0.084489406
uc002pon.3	chr19	+	50093646	3	50093834,50094202,50094262,	6,1,72,	0,1,67,	0.067647463	0.16715191	0.190398708	0.021414458	0.08616896
uc003xeo.2	chr8	-	25287373	3	25285368,25285545,25287248,	1,30,0,	1,8,2,	0.034359025	0.104866889	-0.359008438	0.021517683	0.086430486
uc003pcv.3	chr6	-	56323803	3	56322797,56323040,56323682,	9,91,42,	3,32,30,	0.066991481	0.165955192	-0.159943114	0.021697873	0.086791492
uc004aph.2	chr9	+	90346022	3	90346229,90346305,90346374,	1,72,7,	8,71,4,	0.044678845	0.125653158	-0.179576644	0.022275473	0.088351908
uc003yjn.1	chr8	-	101534783	3	101533004,101534073,101534765,	17,1,0,	32,12,4,	0.068106518	0.167821191	-0.282575495	0.022714874	0.089568926
uc001dra.2	chr1	-	95448632	3	95448302,95448369,95448456,	5,161,6,	0,42,5,	0.074462053	0.176544917	-0.153931225	0.023040206	0.090189972
uc001oda.1	chr11	+	64893344	3	64893507,64894137,64894835,	0,0,39,	7,8,98,	0.056590876	0.148468491	-0.184394595	0.02345881	0.091548898
uc010enq.1	chr19	+	50436349	3	50436590,50436704,50437190,	1,4,449,	1,0,793,	0.027549382	0.089864517	0.064008447	0.023801207	0.092603078
uc011lzh.1	chr9	+	125865492	3	125866224,125867079,125867142,	3,15,49,	0,16,80,	0.06404498	0.161976415	0.177084312	0.024201495	0.093592101
uc002xro.2	chr20	-	44979033	3	44978182,44978375,44978586,	1,312,427,	3,307,539,	0.037257077	0.110231918	-0.056477401	0.024410345	0.094210206
uc001wso.2	chr14	+	35498358	3	35498397,35498569,35498766,	16,55,11,	8,89,22,	0.020090879	0.071539068	0.159106324	0.024442394	0.09423928
uc003jdm.3	chr5	+	5489443	3	5489821,5489908,5490330,	1,1,30,	5,6,30,	0.073989585	0.175722852	-0.264442641	0.024840753	0.095202248
uc010dau.2	chr17	+	44101537	3	44101792,44105694,44105729,	8,4,0,	15,30,3,	0.069513075	0.169808631	0.291623097	0.025090955	0.095969781
uc002sje.1	chr2	+	73836739	3	73836843,73836916,73837046,	8,0,7,	20,2,3,	0.035810153	0.107932863	-0.358151064	0.025309049	0.096515858
uc004alc.2	chr9	+	82340059	3	82340254,82340406,82341653,	0,15,5,	4,21,1,	0.030149029	0.095508813	-0.333234167	0.02539092	0.096612853
uc001cvc.2	chr1	-	53680331	3	53679776,53679823,53680149,	4,33,206,	2,41,136,	0.042901319	0.122073664	0.10867466	0.025759554	0.09774899
uc003zzq.2	chr9	+	37357265	3	37357385,37357639,37358142,	13,1,12,	2,0,11,	0.068087848	0.167821191	0.361762778	0.025743756	0.09774899
uc011cwt.1	chr5	+	125828648	3	125828854,125829602,125829847,	0,17,18,	4,32,17,	0.07599265	0.178882962	-0.238899329	0.02586021	0.09803417
uc011mvg.1	chr23	-	132436895	3	132435064,132436420,132436465,	5,0,1,	10,6,14,	0.07136127	0.171992158	-0.376467297	0.025933204	0.09811736
uc003oux.2	chr6	-	43304896	3	43303810,43303868,43304589,	39,0,3,	9,12,6,	3.21E-07	6.37E-06	-0.269559216	0.02622644	0.099031862
uc003jwa.2	chr5	-	68647888	3	68647556,68647634,68647783,	9,1,7,	4,1,16,	0.078864346	0.18349792	-0.364687846	0.026533733	0.100093884
uc001uxi.2	chr13	+	40325230	3	40325636,40326635,40326776,	6,12,6,	12,7,2,	0.076588074	0.17993079	-0.333945202	0.026750328	0.100614737
uc002eof.1	chr16	-	58742075	3	58741038,58741793,58741839,	257,5,0,	125,4,4,	0.014255147	0.055069905	-0.111501574	0.026880894	0.101006994
uc001uha.1	chr12	+	125509976	3	125510087,125510298,125510343,	15,4,27,	93,3,83,	0.007493979	0.033814721	-0.147493686	0.027280308	0.102108574
uc004chq.2	chr9	-	139336207	3	139334558,139334888,139334963,	265,0,3,	317,4,10,	0.0535577	0.142734408	-0.0900534	0.027653351	0.10310328
uc002dbp.1	chr16	-	11931644	3	11928059,11928162,11931210,	9,29,883,	0,13,606,	0.021295945	0.074100025	-0.056071231	0.027829643	0.103559679
uc010ovc.1	chr1	+	109472562	3	109472648,109472853,109473024,	3,2,35,	0,0,41,	0.065148531	0.163803231	0.244898776	0.028492252	0.105514658
uc003nyk.2	chr6	-	31920078	3	31919865,31919924,31920006,	69,2,270,	113,7,309,	0.04821559	0.132824402	0.078343287	0.029816019	0.109220641
uc003jes.2	chr5	-	10280565	3	10278293,10279392,10280456,	12,21,2,	4,26,4,	0.074826068	0.176973948	-0.262749425	0.030258708	0.110355289
uc002wzu.3	chr20	-	32264538	3	32263293,32263489,32263997,	4,32,8,	5,126,7,	0.005799576	0.027484021	0.16081154	0.030502897	0.111035167
uc011bsp.1	chr3	-	192516175	3	192514612,192515410,192515998,	17,0,2,	60,1,0,	0.032526412	0.100865785	0.24323193	0.030626449	0.111325937
uc002umn.2	chr2	+	179368614	3	179369414,179369784,179369815,	8,32,2,	12,15,1,	0.096857412	0.209595753	-0.257806865	0.032233363	0.115907435
uc010mda.1	chr8	-	119209949	3	119201709,119206889,119207082,	16,0,0,	18,4,2,	0.095089077	0.208288807	-0.342936462	0.032222662	0.115907435
uc001bov.1	chr1	+	28176957	3	28177153,28178042,28178182,	15,295,12,	6,309,16,	0.098770562	0.212090239	0.083653829	0.032676056	0.116952291
uc002nbc.2	chr19	-	15533887	3	15532337,15532901,15533057,	130,50,23,	105,83,15,	0.001900045	0.01172774	-0.106021718	0.032871776	0.117543356
uc002arb.2	chr15	-	68486353	3	68483428,68484397,68486147,	0,1,7,	3,11,11,	0.094597427	0.207581421	0.375115168	0.033840103	0.120445702
uc001kla.3	chr10	-	97423824	3	97423165,97423245,97423640,	263,13,12,	158,11,16,	0.094401106	0.207414247	-0.097359629	0.03441354	0.121868152
uc010tgb.1	chr13	-	48517506	3	48516793,48516851,48517325,	18,1,0,	10,3,3,	0.047998026	0.132577405	-0.361984923	0.034796672	0.122911869
uc011cxs.1	chr5	-	133738606	3	133737774,133738361,133738404,	91,11,0,	51,13,2,	0.049904703	0.135615943	-0.163310488	0.034820766	0.122911869
uc003yip.2	chr8	-	99468070	3	99466865,99467277,99467922,	148,0,0,	158,4,2,	0.063266348	0.160532131	-0.119468195	0.035131055	0.123779813
uc003bpq.2	chr3	-	3192549	3	3191699,3191958,3192442,	47,3,0,	15,3,1,	0.105603421	0.221939363	-0.255248638	0.035305744	0.124281392
uc001aya.1	chr1	-	16451710	3	16450837,16450933,16451118,	507,3,40,	112,0,17,	0.068082848	0.167821191	-0.080769519	0.035456005	0.124442451
uc001xfc.2	chr14	-	61180125	3	61176258,61178628,61179749,	22,0,0,	26,5,1,	0.09824288	0.211293224	-0.288845353	0.03548099	0.124442451
uc002tuj.2	chr2	+	135926351	3	135926777,135927008,135927481,	90,31,3,	64,26,9,	0.078493398	0.183293461	0.140964402	0.0357005	0.125098197
uc001ifp.2	chr10	-	323265	3	320137,320405,322900,	0,0,3,	6,56,40,	0.107915994	0.225695591	0.205683273	0.035943497	0.125378223
uc001bvd.2	chr1	-	32800198	3	32799439,32799546,32799680,	148,2,13,	1268,22,55,	0.073938339	0.175722852	0.053921987	0.036326236	0.126140967
uc002uea.2	chr2	-	168812006	3	168810538,168811501,168811828,	51,0,2,	56,4,7,	0.065470829	0.164252945	-0.191172605	0.037028752	0.127315316
uc011lhj.1	chr8	-	103662360	3	103661012,103661080,103661939,	420,9,1,	166,15,2,	0.000608884	0.004844761	-0.084281073	0.037069428	0.127341269
uc002gmr.3	chr17	-	10584436	3	10583657,10583734,10584015,	797,0,64,	636,1,74,	0.062323737	0.158870067	-0.05255817	0.037294614	0.128000444
uc001ubb.2	chr12	-	122217404	3	122215663,122216754,122217067,	333,10,117,	331,37,63,	2.04E-07	4.32E-06	0.069753097	0.037439862	0.128269903
uc010kds.1	chr6	-	109787054	3	109783804,109785746,109786803,	50,0,10,	30,1,15,	0.072715868	0.174112855	-0.201971135	0.038490917	0.131303226
uc002zeo.1	chr21	-	45750081	3	45748834,45749685,45749776,	18,2,61,	6,0,57,	0.050312201	0.136531425	-0.172404277	0.039240565	0.133016518
uc002fxm.3	chr17	+	4060376	3	4060743,4060844,4060987,	1,10,18,	4,13,10,	0.11018348	0.229568704	-0.277795086	0.039381002	0.133334885
uc004bsg.1	chr9	+	130575883	3	130576339,130576532,130576607,	47,2,5,	31,0,0,	0.111964055	0.231284722	-0.224679251	0.039473231	0.133334885
uc001hth.2	chr1	+	229439553	3	229439741,229439932,229440153,	163,11,86,	105,11,33,	0.038537587	0.113068929	-0.101196277	0.040947166	0.136277842
uc002efn.1	chr16	-	48395491	3	48394454,48394654,48394967,	8,0,9,	3,5,22,	0.007137316	0.032701423	-0.300984598	0.041213382	0.136926743
uc001grv.2	chr1	-	186283103	3	186281495,186282963,186283003,	6,398,0,	1,442,1,	0.082063489	0.187800296	-0.069879896	0.041978515	0.138953654
uc002yzs.2	chr21	-	43309233	3	43305225,43306291,43306433,	92,13,2,	12,5,1,	0.123890957	0.247756865	-0.182288699	0.042368633	0.139918406
uc002xfn.2	chr20	+	35219834	3	35220781,35222253,35222348,	0,0,225,	4,3,233,	0.035743026	0.107855246	-0.094199421	0.042446312	0.140054611
uc002rru.2	chr2	-	39963875	3	39963409,39963450,39963564,	4,98,0,	0,38,1,	0.125544731	0.250248183	-0.171455375	0.042490144	0.140079
uc001dii.2	chr1	-	78414451	3	78413831,78414088,78414149,	5,90,0,	2,165,1,	0.109539639	0.228515721	-0.125129002	0.04282735	0.140828345
uc001slu.3	chr12	-	57058263	3	57057135,57057382,57057957,	1155,8,0,	1353,18,2,	0.127685559	0.252754718	-0.04023948	0.042763874	0.140828345
uc003qil.2	chr6	+	139364040	3	139364102,139364248,139364438,	2,2,352,	0,12,257,	0.002374402	0.013901657	-0.080907053	0.04327381	0.141690396
uc001wyw.3	chr14	-	51390666	3	51389975,51390464,51390535,	42,1,0,	29,4,1,	0.123346555	0.247128715	-0.231306171	0.04374976	0.142399728
uc002vyw.3	chr2	+	241405707	3	241405780,241406795,241407492,	1,1,162,	5,0,118,	0.089715555	0.199729448	-0.119235368	0.044122553	0.14349162
uc002tpj.2	chr2	-	128605681	3	128603843,128603902,128604242,	3,5,10,	4,3,32,	0.077091127	0.180692091	-0.268432396	0.044562155	0.144432483
uc003ndi.2	chr6	+	21596190	3	21597507,21598241,21598842,	3,1,1071,	0,1,1506,	0.11830037	0.240525979	0.039544218	0.044538579	0.144432483
uc002srm.2	chr2	-	86830966	3	86830526,86830721,86830825,	48,4,4,	27,0,0,	0.118329081	0.240525979	0.221413632	0.044964574	0.145246911
uc002iky.2	chr17	+	45012646	3	45012679,45013325,45014184,	13,3,6,	10,0,16,	0.021746593	0.075151094	0.292364694	0.045032436	0.145343983
uc002fja.2	chr16	-	85711818	3	85711281,85711545,85711676,	189,40,0,	905,124,3,	0.063163838	0.160482629	0.05641542	0.045225744	0.145723186
uc003mbo.1	chr5	-	171471886	3	171469080,171470539,171470625,	17,3,536,	2,0,251,	0.070265461	0.170141852	-0.070317882	0.045628942	0.14653104
uc011cen.1	chr4	-	101947022	3	101944590,101945183,101945488,	22,2,3,	35,3,19,	0.096110982	0.209131062	-0.218853954	0.046167967	0.147882483
uc003gxo.2	chr4	-	47850180	3	47849261,47849478,47849624,	23,1,1,	9,6,0,	0.01263318	0.050311543	-0.318918148	0.046410221	0.14842004
uc002htj.1	chr17	-	38078803	3	38077299,38077376,38078351,	116,2,3,	154,2,0,	0.136050499	0.262790848	0.119813287	0.046537225	0.148578981
uc004fgt.1	chr23	+	152037660	3	152037749,152037843,152037904,	15,3,406,	11,0,593,	0.025648985	0.085064001	0.062057259	0.046730008	0.149070666
uc003ejg.2	chr3	+	126752860	3	126754421,126754487,126756226,	49,2,181,	40,2,92,	0.137457806	0.263927178	-0.103483325	0.048036413	0.152171689
uc003ykq.2	chr8	-	103266530	3	103265573,103266128,103266242,	10,165,3,	16,124,0,	0.056632581	0.14847335	0.111020336	0.048079975	0.152171689
uc001gev.2	chr1	+	168044673	3	168044692,168045023,168045075,	33,89,186,	11,54,18,	5.83E-10	2.07E-08	-0.099896747	0.048518048	0.153344828
uc011lxe.1	chr9	-	116150580	3	116148599,116149751,116150489,	6,2,9,	9,1,44,	0.037981943	0.112033695	-0.235763034	0.048548558	0.153344828
uc011kzn.1	chr8	-	22547986	3	22545176,22545243,22546673,	8,11,3,	13,13,0,	0.13186534	0.256975519	0.286359564	0.049625	0.155755091
uc002lpo.2	chr19	+	763590	3	763822,763904,764326,	4,18,703,	1,16,998,	0.087118233	0.195296352	0.046947202	0.050258154	0.156827317
uc003bat.2	chr22	-	42070937	3	42069941,42070518,42070813,	934,9,622,	406,4,323,	0.145804756	0.273702423	-0.040797263	0.050548667	0.157450084
uc002oww.2	chr19	-	44096178	3	44088516,44090090,44093238,	2,106,0,	1,131,4,	0.149009659	0.277562789	-0.124914893	0.051507109	0.159414918
uc004bdn.2	chr9	+	111701966	3	111702706,111703159,111703232,	4,0,24,	0,5,29,	0.011248129	0.046570143	0.24807537	0.05268052	0.161643038
uc002lul.3	chr19	+	1980202	3	1980501,1980617,1981333,	1,11,337,	2,14,216,	0.152566448	0.282284428	-0.079723792	0.054857499	0.167093681
uc001typ.3	chr12	+	121014469	3	121014689,121014969,121015360,	477,47,111,	265,26,85,	0.137313397	0.263927178	0.060190283	0.055763786	0.168259277
uc001vrf.2	chr13	+	111372279	3	111372518,111373116,111373420,	46,19,23,	35,10,7,	0.148420992	0.276599506	-0.161411924	0.057038129	0.171025403
uc003nig.2	chr6	+	26545707	3	26546530,26546728,26547159,	3,13,109,	2,16,57,	0.100956309	0.214386626	-0.134818561	0.057190788	0.171216034
uc002cyj.2	chr16	+	5134882	3	5135041,5135592,5137374,	109,0,2,	54,2,4,	0.036852908	0.109370832	0.14563238	0.057588946	0.171872601
uc003mdw.2	chr5	-	175774603	3	175773071,175774118,175774192,	417,0,0,	345,2,1,	0.164558323	0.295837766	-0.068648441	0.057764528	0.172262875
uc003vub.2	chr7	+	138269696	3	138269920,138270091,138270325,	0,3,35,	1,19,72,	0.163200113	0.293942635	-0.166998793	0.05786204	0.172419909
uc001fps.1	chr1	-	156693141	3	156692558,156692884,156692982,	0,3,41,	2,14,60,	0.106622008	0.223274276	0.173444205	0.058483933	0.173466232
uc002cpk.1	chr16	-	2263729	3	2262000,2263052,2263686,	38,3,47,	42,21,89,	0.005686985	0.027181515	-0.122406703	0.058442804	0.173466232
uc003icv.3	chr4	-	120219934	3	120218208,120219648,120219704,	14,72,3,	31,81,4,	0.165228075	0.296352952	0.131366888	0.060614857	0.178001154
uc001ygy.1	chr14	+	100743937	3	100744124,100744670,100744815,	2,0,32,	0,2,73,	0.069129607	0.169192525	0.180502032	0.060678332	0.178051534
uc002spv.1	chr2	+	85824627	3	85824704,85824748,85824870,	1166,28,6,	1902,52,0,	0.006449996	0.030050762	-0.033380034	0.060883351	0.178244935
uc003els.2	chr3	+	128996267	3	128996386,128996419,128996589,	7,3,145,	4,0,179,	0.078020554	0.182409603	0.102117751	0.060843269	0.178244935
uc001nuw.2	chr11	-	62482771	3	62482230,62482522,62482560,	409,42,3,	408,25,3,	0.138606784	0.265342788	0.062798664	0.061149705	0.178888484
uc009zwu.2	chr12	+	120118130	3	120118516,120118625,120119427,	0,0,45,	2,4,74,	0.169893411	0.302197709	-0.168076968	0.061258377	0.179070114
uc002eht.1	chr16	-	54317598	3	54317224,54317429,54317516,	566,18,2,	205,2,0,	0.174698792	0.308334198	0.066262457	0.062210729	0.181302535
uc001ylo.2	chr14	+	102808516	3	102808703,102808757,102808950,	128,0,4,	141,2,0,	0.045090444	0.126534651	-0.112525884	0.062513664	0.181909557
uc002kfu.2	chr17	+	80685047	3	80685551,80685777,80685867,	1,8,56,	2,48,116,	0.029955526	0.095486105	-0.122790653	0.062573149	0.18194492
uc001von.2	chr13	+	100637936	3	100638910,100638940,100639018,	6,1,136,	4,0,25,	0.120847132	0.244065165	-0.142228132	0.062903332	0.182766749
uc010zjh.1	chr2	-	211299211	3	211295979,211298245,211298844,	114,0,2,	30,2,1,	0.024819353	0.083240622	-0.152498187	0.063564743	0.184409714
uc004enr.2	chr23	+	107396942	3	107397407,107397512,107397898,	18,2,17,	54,2,23,	0.119415604	0.242150048	-0.172440667	0.064426032	0.185786697
uc002ggt.1	chr17	+	7321118	3	7321361,7321437,7323178,	1,5,26,	3,0,50,	0.011469328	0.046933219	0.20043296	0.066210128	0.189087468
uc001lec.2	chr10	-	120927992	3	120927219,120927324,120927639,	113,0,3,	84,2,7,	0.067092274	0.16609848	-0.127047194	0.066906633	0.189520042
uc002fss.2	chr17	-	1399117	3	1397872,1397910,1398904,	47,7,85,	32,6,35,	0.168990959	0.300869262	0.126119245	0.06695323	0.189520042
uc009yse.1	chr11	-	67925155	3	67924186,67924406,67925087,	7,16,3,	11,21,0,	0.136249365	0.262912322	0.24255746	0.067060453	0.18968387
uc003cbn.2	chr3	+	20025315	3	20025993,20026387,20026658,	35,3,5,	76,6,2,	0.096252506	0.209131062	-0.162977097	0.067337705	0.189909124
uc002tlv.2	chr2	+	120129894	3	120129935,120129983,120130120,	1,6,417,	4,0,906,	0.001333171	0.008997161	0.050067198	0.067554495	0.19038085
uc009yro.1	chr11	-	67166006	3	67165656,67165843,67165901,	929,2,0,	1547,0,1,	0.140282699	0.266965156	0.036636164	0.06824852	0.191634265
uc004ahr.2	chr9	+	72967247	3	72967331,72968487,72969788,	2,4,27,	3,0,5,	0.038841736	0.113616549	-0.287244192	0.069264321	0.19391992
uc003qok.1	chr6	+	151790245	3	151790554,151790784,151791230,	3,1,21,	3,2,86,	0.18702334	0.32300994	0.168532321	0.0707143	0.196026147
uc001rci.2	chr12	-	14939999	3	14939415,14939464,14939618,	361,0,13,	394,10,24,	0.003834965	0.020176613	-0.063783482	0.071043939	0.196500224
uc002mvw.1	chr19	+	13063863	3	13063949,13063996,13064454,	0,0,284,	2,1,259,	0.194964581	0.331102892	-0.077307578	0.071111687	0.196515689
uc002ewz.3	chr16	-	69366594	3	69366513,69366546,69366590,	2,6,0,	1,22,3,	0.129100879	0.254192006	-0.313617903	0.071608725	0.197605124
uc001nro.2	chr11	-	61172176	3	61170127,61170202,61170410,	21,103,0,	23,179,2,	0.196459882	0.332768446	-0.099344409	0.072421551	0.199133363
uc002uuh.1	chr2	+	198338648	3	198338666,198338789,198339850,	0,0,14,	5,3,32,	0.193306501	0.329428299	-0.246321949	0.072932822	0.200252691
uc003emw.2	chr3	-	129275155	3	129274064,129274359,129274636,	1,3,0,	133,55,2,	0.1374046	0.263927178	0.128742481	0.073687687	0.201748909
uc003mtd.2	chr6	-	486671	3	485146,486106,486571,	12,38,1,	8,50,5,	0.143496003	0.270804351	-0.167856228	0.074369054	0.203324783
uc001eyd.1	chr1	-	151377278	3	151375203,151375836,151376728,	185,1,18,	109,5,18,	0.027110257	0.088643036	-0.096886782	0.076175817	0.206356477
uc002xvi.1	chr20	+	48808608	3	48809040,48809117,48809206,	5,127,427,	1,57,131,	0.113008506	0.233068742	-0.064735206	0.076844261	0.207728086
uc002rgy.2	chr2	-	26414119	3	26413508,26413741,26413974,	253,1520,6,	87,668,2,	0.171844725	0.304687552	-0.035068406	0.077454318	0.209083144
uc001hyx.2	chr1	-	241661128	3	241660860,241660908,241661088,	2,14,23,	0,0,5,	0.199543781	0.336664835	-0.269130077	0.077596723	0.209320564
uc003fjz.2	chr3	-	179306660	3	179306258,179306562,179306622,	18,23,70,	9,15,75,	0.12340459	0.247128715	-0.121950657	0.077897083	0.20998344
uc004dds.2	chr23	-	37699828	3	37698090,37698320,37699796,	0,7,0,	2,16,10,	0.102017726	0.216298224	-0.301681158	0.078562509	0.211480591
uc003clk.1	chr3	+	42636001	3	42636035,42636220,42636482,	0,8,57,	4,7,41,	0.070654818	0.170870657	-0.161524335	0.081916921	0.217164583
uc003uhj.2	chr7	-	80374210	3	80371857,80372922,80373982,	236,1,0,	308,2,4,	0.205553178	0.342597952	-0.074075623	0.082347051	0.217963793
uc001spj.2	chr12	+	58114692	3	58114718,58114994,58115337,	1,0,311,	1,12,591,	0.038871139	0.113616549	-0.057320423	0.082938744	0.218667031
uc003tme.2	chr7	-	44924009	3	44915900,44921176,44922539,	49,0,12,	84,3,37,	0.137227884	0.263927178	-0.127736228	0.083149273	0.218801915
uc002iox.1	chr17	-	47482354	3	47481378,47481419,47482202,	0,120,34,	1,251,105,	0.181064993	0.315537778	-0.076469396	0.084486354	0.220948123
uc002lze.2	chr19	-	3976552	3	3976053,3976111,3976214,	66681,0,1,	33697,2,2,	0.066177622	0.164783558	-0.005447229	0.084374035	0.220948123
uc003cjo.2	chr3	+	39438011	3	39438189,39438631,39438805,	9,424,11,	4,316,17,	0.111135049	0.230681286	0.061524705	0.085743462	0.223208809
uc003hiu.2	chr4	+	76734448	3	76734551,76734729,76735363,	14,5,14,	14,6,5,	0.190742581	0.326228022	-0.226597309	0.08712318	0.225541996
uc003gce.2	chr4	+	1019135	3	1020471,1020629,1020678,	5,8,143,	2,3,166,	0.100660442	0.214034532	0.094521989	0.087889182	0.22689457
uc010aaz.2	chr13	+	31903805	3	31904123,31905657,31906408,	20,18,3,	35,18,1,	0.184966209	0.320613808	-0.175978936	0.087974741	0.226963024
uc001qnt.2	chr12	-	6438478	3	6437935,6437983,6438048,	172,0,20,	107,4,4,	0.003694117	0.019622459	0.097482237	0.088149169	0.227260499
uc003cpx.1	chr3	-	46712474	3	46710680,46711777,46712084,	77,14,54,	2,2,5,	0.16485851	0.295964651	-0.137316611	0.089411044	0.22974335
uc009xug.2	chr10	+	95287910	3	95287950,95288637,95288846,	0,4,11,	3,15,16,	0.178622233	0.312582099	-0.243999216	0.090936897	0.232885697
uc011lkp.1	chr8	+	144733653	3	144733670,144734543,144734979,	4,37,0,	1,26,3,	0.076543941	0.17993079	0.20124812	0.092227563	0.23556329
uc001qhe.2	chr11	+	134115484	3	134115621,134117620,134117678,	14,1,196,	2,0,95,	0.19069006	0.326228022	0.09600528	0.092540069	0.23573494
uc003qig.3	chr6	-	139226201	3	139225791,139226004,139226076,	0,102,87,	1,100,63,	0.211735311	0.349607365	0.089403619	0.093471993	0.23795122
uc003smf.2	chr7	+	2566846	3	2567769,2567813,2568060,	0,1,94,	5,6,216,	0.226279705	0.366487159	-0.093488742	0.093936486	0.238975416
uc003ysz.1	chr8	-	131066977	3	131064353,131065045,131066070,	296,3,15,	68,2,7,	0.166584435	0.298216885	-0.084703167	0.094375828	0.239661741
uc003dxb.3	chr3	-	108269996	3	108269128,108269813,108269861,	0,1,26,	3,1,26,	0.240508463	0.381865445	0.223281045	0.09474492	0.239920601
uc002jyh.1	chr17	+	78367298	3	78367596,78368161,78369105,	16,35,256,	2,15,128,	0.134759546	0.260557581	0.078581253	0.095154792	0.240483248
uc002fto.2	chr17	+	1800469	3	1801298,1801361,1802846,	1,144,3,	3,263,1,	0.233401434	0.37416368	-0.081841204	0.095868441	0.241203924
uc004ejx.2	chr23	-	102508554	3	102507925,102508194,102508519,	118,1,31,	7,0,5,	0.236885116	0.378265912	-0.1314979	0.096246099	0.241810461
uc010mac.1	chr8	-	86126795	3	86126282,86126740,86126772,	3,182,3,	0,196,0,	0.041697881	0.119441264	-0.08402263	0.100102835	0.247950264
uc002qcl.2	chr19	+	54377752	3	54378587,54379574,54379687,	14,5,32,	7,2,5,	0.187906107	0.323248645	-0.205161875	0.100736193	0.248470223
uc003byi.3	chr3	-	14154387	3	14153583,14154081,14154260,	297,1,5,	136,0,0,	0.255331307	0.396055422	0.078442802	0.100655046	0.248470223
uc002scy.3	chr2	+	64685562	3	64685786,64686139,64688511,	13,5,57,	6,6,17,	0.086082441	0.193647935	-0.161237866	0.101758907	0.25026311
uc002osz.1	chr19	+	42730568	3	42731202,42731943,42732204,	35,9,1,	28,1,1,	0.11350301	0.233839179	-0.189675997	0.102752265	0.251610774
uc001suh.2	chr12	+	69158670	3	69158700,69159602,69159844,	3,0,29,	0,1,31,	0.130898465	0.25629588	0.205261605	0.103267834	0.252321895
uc011azh.1	chr3	+	42251749	3	42251774,42252274,42254107,	12,1,7,	10,0,1,	0.187177612	0.323132066	-0.296680782	0.104165209	0.25374592
uc001lnd.2	chr10	+	135233669	3	135234015,135234101,135234171,	60,2,13,	83,10,5,	0.007821068	0.0348434	-0.123579601	0.105075284	0.255452609
uc003dgl.2	chr3	+	53226282	3	53226510,53226554,53226730,	0,12,154,	2,15,119,	0.143800631	0.27099271	-0.09340518	0.105120772	0.255452609
uc003fui.2	chr3	-	194362797	3	194361523,194361876,194362615,	20,9,2,	47,18,0,	0.111384939	0.230803027	0.165723132	0.106252392	0.257524714
uc010gfr.2	chr20	-	35381191	3	35380204,35380956,35380990,	28,0,0,	20,1,2,	0.143672713	0.270883658	-0.230283093	0.106965932	0.258764659
uc003jpy.3	chr5	+	54720600	3	54720667,54720809,54721406,	3,239,19,	4,254,11,	0.270844557	0.413321193	-0.070048762	0.107153236	0.258891916
uc011jzi.1	chr7	-	26709275	3	26706689,26707536,26709025,	114,2,0,	112,0,4,	0.049348419	0.134767186	-0.105329146	0.10940695	0.263310882
uc001vnd.2	chr13	+	98116696	3	98117955,98118752,98120242,	22,7,19,	2,4,8,	0.093039193	0.205121185	0.204830417	0.10964813	0.263429631
uc003lvu.2	chr5	+	154254999	3	154255337,154255794,154256348,	4,1,608,	3,1,165,	0.240646048	0.381865445	-0.056988393	0.111245657	0.266767502
uc003jfr.2	chr5	-	16474850	3	16473154,16473263,16473903,	14,0,0,	12,3,2,	0.085884567	0.193466866	-0.29025816	0.11187777	0.267615525
uc004ask.1	chr9	-	95378114	3	95375467,95376756,95376842,	8,0,60,	6,13,104,	0.006443014	0.030050762	-0.114694668	0.113887894	0.270906599
uc001zyr.2	chr15	-	50853875	3	50852493,50852772,50852818,	107,0,1,	83,1,3,	0.246283571	0.386517277	-0.113375669	0.11430387	0.271727939
uc003alz.2	chr22	+	32352779	3	32353176,32353294,32353583,	7,3,420,	2,2,399,	0.266619308	0.408485286	0.054613275	0.115190049	0.273324885
uc003mwc.2	chr6	-	4116108	3	4115943,4115977,4116021,	119,7,3,	36,0,0,	0.226418246	0.366496173	0.122783591	0.11585847	0.274129144
uc010wkt.1	chr17	+	45699286	3	45699459,45699539,45700634,	3,80,79,	0,99,66,	0.046068029	0.128439127	-0.086742615	0.117306792	0.276197486
uc003tqp.2	chr7	+	55499013	3	55499216,55501367,55501427,	17,1,29,	48,5,43,	0.147092438	0.275584523	-0.131521238	0.117054765	0.276197486
uc010wpt.1	chr17	-	61910298	3	61909440,61910006,61910151,	506,0,0,	1426,4,3,	0.289283937	0.431577136	-0.03553629	0.117722675	0.276605111
uc002qxa.2	chr2	-	1637976	3	1635667,1637603,1637689,	599,6,4,	232,3,5,	0.176494164	0.310087656	-0.053644677	0.118251107	0.277338167
uc004dwy.2	chr23	+	67751841	3	67751897,67752011,67752300,	9,4,4,	18,3,2,	0.225767974	0.366225744	-0.24968045	0.118936295	0.278306347
uc003uzl.2	chr7	-	102097841	3	102096672,102096970,102097269,	13,27,0,	19,65,3,	0.245110728	0.385458798	-0.138696689	0.11950219	0.279250102
uc001zvq.2	chr15	+	45898712	3	45899346,45901831,45901904,	0,5,19,	1,2,7,	0.289392168	0.431577136	-0.270045404	0.120831546	0.281671596
uc011aut.1	chr3	-	12626013	3	12625104,12625144,12625205,	107,2,3,	126,18,3,	0.007451935	0.033664292	-0.096470661	0.121249979	0.281963047
uc001rez.2	chr12	+	21668641	3	21669134,21669200,21671088,	171,29,9,	86,19,1,	0.195342127	0.33116528	-0.087200786	0.122297443	0.283199621
uc003spw.2	chr7	+	6442077	3	6442193,6443598,6443632,	0,197,0,	3,246,1,	0.203878664	0.341150494	-0.073196818	0.122566876	0.283543522
uc004cfr.1	chr9	+	138379986	3	138380155,138380214,138380737,	2,0,173,	0,7,171,	0.011182663	0.046408286	-0.08224733	0.122807318	0.283543522
uc010vgo.1	chr16	+	50263239	3	50264168,50264488,50265734,	0,1,28,	3,0,18,	0.081167174	0.187275335	-0.220248855	0.123136304	0.284115218
uc002ira.3	chr17	+	48619518	3	48619726,48620160,48621110,	2,1,31,	17,58,267,	0.100566908	0.214034532	-0.079224734	0.124985285	0.286660761
uc003avj.2	chr22	-	38687944	3	38686699,38686792,38686844,	736,1,1,	48,1,0,	0.036068816	0.108458875	-0.054652292	0.125469436	0.287428195
uc003lly.2	chr5	+	141367355	3	141367613,141367978,141368744,	50,21,19,	22,13,16,	0.297182962	0.43862844	0.128823658	0.127443258	0.29022031
uc003vte.3	chr7	-	135614674	3	135611510,135613435,135613494,	1095,0,8,	1059,2,13,	0.18209618	0.31719186	-0.0326412	0.127850269	0.290458885
uc003ink.1	chr4	+	154336009	3	154336084,154336147,154336246,	2,56,12,	0,49,3,	0.069707789	0.169962181	-0.138191254	0.128484892	0.291040615
uc002whs.2	chr20	+	3028515	3	3028607,3028846,3028894,	9,0,644,	10,1,358,	0.129982061	0.255147529	-0.047576762	0.128641739	0.291224291
uc003ygf.2	chr8	+	94935901	3	94937180,94938028,94938289,	3,0,40,	6,3,29,	0.065030164	0.163612001	-0.169413621	0.129701134	0.293277151
uc003eqi.2	chr3	-	134197432	3	134196556,134197323,134197363,	13,3,11,	21,3,7,	0.285460231	0.427526999	0.200123649	0.130813825	0.295098794
uc003ekn.3	chr3	-	128199862	3	128198269,128198889,128198993,	22,0,14,	87,3,28,	0.145128898	0.273096569	0.121877204	0.131672872	0.295674907
uc003hru.1	chr4	-	89443039	3	89442159,89442724,89443007,	144,1,2,	114,0,0,	0.30826618	0.446968624	0.093490694	0.131684558	0.295674907
uc001ead.3	chr1	-	111660782	3	111659958,111660304,111660531,	25,3,69,	8,0,10,	0.230205413	0.370763986	0.14080792	0.132731498	0.29643062
uc003jwc.1	chr5	-	68660770	3	68660571,68660645,68660698,	68,3,2,	44,2,5,	0.244886463	0.385262796	-0.135537299	0.132792281	0.29643062
uc001ing.2	chr10	+	14944511	3	14944592,14945043,14945098,	0,8,3,	4,18,3,	0.242968087	0.383492894	-0.25350948	0.133670801	0.298045567
uc001qrw.1	chr12	+	7050943	3	7051285,7051423,7051477,	4,2,70,	0,5,70,	0.071385418	0.171992158	0.122064387	0.13492036	0.299961749
uc004axr.3	chr9	-	100437721	3	100437196,100437312,100437659,	103,0,3,	66,2,5,	0.096534509	0.209131062	-0.111336509	0.137434111	0.30414319
uc002iqh.3	chr17	-	48212696	3	48211103,48211380,48211428,	87,1,0,	54,3,1,	0.155991052	0.286062896	-0.123069952	0.139718687	0.307319526
uc003uzp.1	chr7	-	102114096	3	102113517,102113569,102113904,	0,58,68,	3,174,153,	0.219044249	0.358346085	0.069147953	0.140218931	0.308176998
uc011eay.1	chr6	+	111214819	3	111215370,111215518,111216907,	31,2,266,	26,8,183,	0.038482471	0.112992949	-0.064634209	0.142434928	0.311444747
uc004ebu.2	chr23	-	73811275	3	73805071,73805328,73810513,	65,14,1,	41,15,3,	0.185188119	0.320699712	-0.124881442	0.142369316	0.311444747
uc004bjx.2	chr9	+	119461983	3	119462335,119463025,119463576,	17,44,3,	11,55,4,	0.303170102	0.442220179	0.125900506	0.146513988	0.317832826
uc003lcm.1	chr5	-	137542152	3	137541564,137541698,137541725,	23,2,1,	14,6,0,	0.106307003	0.222812564	-0.21566227	0.147979146	0.319927918
uc002ruv.2	chr2	+	46611799	3	46612247,46613455,46613835,	1,9,780,	0,1,354,	0.281432098	0.423462227	0.042691009	0.148933246	0.3212679
uc001xdf.2	chr14	+	58701269	3	58701513,58702233,58702350,	58,1,1,	62,0,0,	0.349743393	0.487892143	-0.130858386	0.150025263	0.322177158
uc003kir.2	chr5	+	85916485	3	85916581,85916624,85916651,	2385,1,0,	2468,2,2,	0.327730119	0.46696108	0.020655638	0.149998589	0.322177158
uc003osa.3	chr6	-	42176027	3	42174545,42175488,42175781,	169,4,63,	172,14,79,	0.057117033	0.148978474	-0.064113192	0.15168229	0.324647396
uc001dvm.2	chr1	-	108679275	3	108677451,108677730,108678985,	18,0,4,	74,6,6,	0.138960752	0.265704931	0.138170938	0.152932019	0.326594823
uc002skh.3	chr2	-	74383695	3	74383213,74383287,74383391,	15,0,4,	52,1,5,	0.299903471	0.439967551	0.164580644	0.154067558	0.328290294
uc001mek.1	chr11	-	6635777	3	6634004,6634247,6634986,	371,1,10,	72,0,0,	0.34562879	0.484080598	0.066595877	0.156362187	0.332626588
uc002qot.2	chr19	-	57984642	3	57980958,57981034,57982806,	15,0,0,	20,3,3,	0.131667888	0.256975474	-0.222728699	0.158935734	0.335915957
uc010ucf.1	chr15	-	34819833	3	34817481,34817859,34819416,	95,22,2,	6,0,1,	0.056857323	0.148659411	-0.125098946	0.161918345	0.339662361
uc003cms.3	chr3	+	43390049	3	43390326,43392467,43392627,	0,0,26,	2,3,28,	0.11624255	0.237976707	-0.183627389	0.161973616	0.339662361
uc003nyn.1	chr6	+	31937492	3	31937526,31937587,31937618,	136,1,2,	117,3,4,	0.325410655	0.464511998	0.08629188	0.162486927	0.339825761
uc002ros.2	chr2	+	33623612	3	33623958,33624425,33624569,	50,102,12,	5,15,5,	0.094593894	0.207581421	0.101660904	0.163346568	0.340703079
uc001osi.2	chr11	-	72004411	3	72003483,72004310,72004349,	3,0,80,	0,4,58,	0.022083834	0.07604469	-0.115517412	0.16568311	0.34351989
uc001asc.2	chr1	-	11167542	3	11166595,11166654,11167385,	85,0,0,	49,1,1,	0.184235161	0.319621968	-0.119143223	0.166260752	0.343790389
uc011bmv.1	chr3	-	139076705	3	139076435,139076505,139076656,	75,7,1,	47,8,2,	0.355400824	0.493300425	-0.117427822	0.166219606	0.343790389
uc004cno.1	chr9	-	140476995	3	140476528,140476654,140476751,	256,83,10,	259,71,5,	0.311356217	0.449662534	0.052980034	0.16617651	0.343790389
uc001bhe.1	chr1	-	23836372	3	23832925,23834796,23835352,	74,0,0,	303,3,5,	0.378338808	0.511685905	-0.070529335	0.166944973	0.344525258
uc010wuc.1	chr17	-	78109289	3	78109044,78109112,78109147,	356,4,9,	597,0,11,	0.02865441	0.092725191	0.044262126	0.166728344	0.344525258
uc001roo.2	chr12	+	45823094	3	45823187,45823984,45826128,	3,0,43,	0,1,52,	0.11194038	0.231284722	0.138684503	0.169781404	0.348446191
uc001tur.1	chr12	+	113629622	3	113629782,113629962,113630166,	3,706,54,	0,777,73,	0.102157191	0.216426534	0.034042904	0.171683914	0.350478461
uc003xpx.3	chr8	+	43054712	3	43055688,43056965,43057967,	4,89,25,	0,26,1,	0.053195224	0.141964065	-0.113628623	0.172711294	0.351456968
uc001akk.2	chr1	-	3407092	3	3404519,3405258,3406485,	27,2,98,	6,0,10,	0.319716792	0.458925329	0.113723428	0.175363068	0.35516103
uc001dzz.2	chr1	-	111490581	3	111489815,111489969,111490111,	10,0,0,	27,4,2,	0.347666686	0.486054619	-0.208676195	0.176254965	0.355842481
uc001kqb.3	chr10	-	101474344	3	101473276,101474077,101474159,	94,17,6,	132,48,1,	0.00313167	0.017197738	-0.078404724	0.17663056	0.356004372
uc001kzl.3	chr10	+	112771576	3	112772428,112773044,112773416,	2,1,96,	0,0,89,	0.254017486	0.39455145	0.099085727	0.176583616	0.356004372
uc003jcl.2	chr5	-	1463766	3	1461545,1461819,1462922,	249,7,1,	307,17,3,	0.238375318	0.379496646	-0.055786754	0.177982453	0.358013893
uc002rxg.1	chr2	-	53897640	3	53897120,53897212,53897297,	13,2,15,	10,0,23,	0.139345643	0.265704931	-0.169867876	0.181046111	0.362847367
uc001tib.2	chr12	-	101789418	3	101786905,101787089,101787129,	42,13,0,	16,6,3,	0.030756015	0.096693911	-0.150404748	0.181279231	0.362988995
uc002hnt.2	chr17	+	35837087	3	35837212,35837288,35837337,	0,5,29,	1,19,53,	0.320003168	0.459018551	-0.130301009	0.181814815	0.363440535
uc002dif.3	chr16	+	21190877	3	21191304,21191929,21191983,	3,30,3,	0,25,0,	0.099201111	0.212526702	0.171746751	0.183404755	0.365857747
uc001kjq.1	chr10	-	96093934	3	96092988,96093024,96093587,	93,0,0,	57,1,1,	0.202444777	0.339978925	-0.108159151	0.183820951	0.366497788
uc010wky.1	chr17	-	45901571	3	45900642,45900824,45901528,	4,38,3,	2,108,1,	0.0116908	0.04753767	0.106567315	0.184590612	0.367460544
uc011kbg.1	chr7	-	42003928	3	42000552,42000829,42003616,	30,1,7,	8,0,0,	0.36081476	0.496584772	0.197223316	0.185830647	0.3682224
uc003vma.2	chr7	-	127222068	3	127220685,127220780,127221243,	80,0,0,	59,1,1,	0.264385884	0.406189994	-0.111790348	0.1859281	0.3682224
uc003vot.2	chr7	+	129066886	3	129067051,129067283,129070050,	1,0,4,	8,8,14,	0.311403224	0.449662534	-0.226854238	0.185909832	0.3682224
uc010lux.1	chr8	-	27455758	3	27455248,27455333,27455516,	1,0,39,	6,1,975,	0.357820422	0.495591537	-0.041441838	0.185438351	0.3682224
uc001hoy.2	chr1	-	225591005	3	225589209,225590257,225590699,	433,1,6,	110,0,0,	0.412186267	0.543756009	0.05643519	0.186062025	0.368291671
uc001hkm.2	chr1	+	214837137	3	214837428,214837609,214837910,	47,1,35,	13,0,17,	0.349713682	0.487892143	0.124902276	0.186220957	0.368416551
uc001jzi.2	chr10	-	79552198	3	79550548,79551874,79551908,	54,4,0,	41,1,6,	0.012822566	0.050908483	-0.128881889	0.186619303	0.368729993
uc003ztt.2	chr9	-	34088348	3	34086387,34087811,34088317,	81,3,11,	46,0,13,	0.097739056	0.210621116	-0.106531349	0.187597393	0.370377185
uc003btn.2	chr3	-	9883663	3	9882942,9883171,9883332,	17,3,0,	13,0,4,	0.025497709	0.084634885	-0.219404505	0.188030756	0.370851834
uc001xth.1	chr14	-	77743719	3	77741303,77743334,77743372,	35,110,0,	31,137,3,	0.129883391	0.255083327	-0.074050199	0.188758505	0.371526774
uc001sdm.1	chr12	-	53874966	3	53874280,53874680,53874913,	194,0,1,	73,1,1,	0.210375948	0.34795714	-0.079444788	0.192577695	0.376239728
uc003led.2	chr5	+	138704487	3	138704651,138704772,138705405,	147,7,78,	139,6,56,	0.42699548	0.555582611	-0.062523758	0.19376145	0.377854497
uc004cuk.2	chr23	+	11139930	3	11139997,11141034,11141195,	377,3,25,	493,0,25,	0.095230052	0.208288807	-0.042702497	0.194755782	0.379058848
uc001fdh.2	chr1	-	153932574	3	153931586,153931758,153932448,	2549,1,0,	2443,0,2,	0.218172381	0.357791601	-0.01830343	0.195848147	0.380222362
uc002ieu.2	chr17	-	42089296	3	42088558,42088906,42089154,	153,1,38,	103,0,36,	0.301997901	0.441458631	-0.071076886	0.19732233	0.382312015
uc001rvv.2	chr12	+	50475432	3	50475983,50476508,50477395,	0,3,39,	2,2,24,	0.212753928	0.350989522	-0.154399146	0.199654814	0.385437978
uc003fbz.2	chr3	+	158322991	3	158323004,158323183,158324243,	3,26,1,	2,119,12,	0.033783614	0.10343724	0.100761201	0.199674068	0.385437978
uc003lvx.3	chr5	-	154267770	3	154266978,154267045,154267132,	11,3,16,	1,16,17,	0.000195972	0.001800061	-0.161554448	0.199737891	0.385437978
uc002gsz.2	chr17	-	18232064	3	18231189,18231785,18231836,	4,59,24,	10,50,34,	0.091854012	0.20314062	0.095412163	0.200514013	0.386547576
uc001bal.2	chr1	-	17735586	3	17733263,17734163,17735353,	432,16,3,	1131,46,18,	0.379139375	0.512454373	-0.031498964	0.201406781	0.387879591
uc001wsy.1	chr14	+	35742772	3	35742896,35742936,35743268,	31,1,35,	21,1,38,	0.434830508	0.561057583	0.112634617	0.206115036	0.3947714
uc001qmp.2	chr12	+	4461857	3	4461895,4462339,4469183,	3,26,0,	0,23,1,	0.153715124	0.283513506	0.175278512	0.206247498	0.394828378
uc003swi.2	chr7	-	23545178	3	23544404,23544592,23544624,	47,4,52,	58,1,47,	0.205718243	0.342597952	0.087099298	0.209056539	0.398617726
uc003gxi.2	chr4	-	47453662	3	47452814,47452892,47453383,	34,8,0,	24,1,2,	0.045032219	0.12646303	-0.151381512	0.211912455	0.40147436
uc001kqq.1	chr10	-	101992984	3	101992064,101992161,101992956,	61,54,9,	79,44,6,	0.14679926	0.275168559	0.078465912	0.21290844	0.402567656
uc002gcd.2	chr17	+	5392800	3	5392934,5393579,5394133,	10,0,17,	6,2,23,	0.161907711	0.292594156	0.164766238	0.213515089	0.403100553
uc004etu.2	chr23	-	122735189	3	122734422,122734645,122734808,	138,0,2,	161,5,3,	0.117343885	0.239582262	-0.0707368	0.214448492	0.403658032
uc003yjj.1	chr8	-	101270784	3	101269296,101269572,101270555,	25,11,0,	20,8,2,	0.285863254	0.427799227	-0.153842926	0.21485657	0.403669919
uc003cxk.1	chr3	-	49759185	3	49758938,49759058,49759120,	335,1,3,	439,1,1,	0.435143957	0.56108759	0.044281633	0.216486191	0.405938009
uc001txu.2	chr12	-	120650117	3	120648252,120649103,120649382,	1321,0,1,	884,1,0,	0.339035727	0.477788322	-0.026018094	0.221804921	0.412490623
uc001iyz.1	chr10	-	35928273	3	35927179,35927358,35927544,	0,13,1,	5,22,2,	0.252882599	0.393678346	0.18825238	0.22245924	0.413307549
uc003hna.2	chr4	-	83552480	3	83550693,83551462,83552306,	68,2,5,	16,0,0,	0.445352628	0.570618749	0.128081901	0.224331156	0.415926323
uc001zth.1	chr15	-	44097292	3	44096697,44096766,44097246,	13,90,0,	12,49,1,	0.208097872	0.345222854	0.094807521	0.226117234	0.416534982
uc004axk.1	chr9	+	100361980	3	100362164,100363183,100363533,	1,2,24,	0,0,19,	0.323292121	0.462412791	0.179781893	0.227812245	0.418199746
uc004cwb.2	chr23	-	14027032	3	14024848,14026738,14026796,	2,21,96,	0,6,59,	0.162800907	0.29349702	-0.088960446	0.228808184	0.419027469
uc003vmi.2	chr7	+	127732110	3	127732217,127732577,127732646,	2,3,4012,	0,0,1955,	0.295903014	0.437741757	0.015551812	0.229470701	0.41984073
uc001ccw.2	chr1	+	39469727	3	39469951,39471558,39471728,	8,14,0,	29,26,1,	0.350495526	0.488596323	-0.136887113	0.229681564	0.420026609
uc004clb.3	chr9	-	139980807	3	139979400,139979482,139979670,	19,0,0,	84,6,3,	0.367994674	0.502129641	-0.112596283	0.235513538	0.426030136
uc003tyc.2	chr7	-	72856023	3	72854735,72855623,72855921,	10,2,1,	10,9,0,	0.106070524	0.222558175	-0.212870431	0.235933478	0.426188107
uc003smp.2	chr7	+	2701373	3	2704128,2704374,2704433,	15,2,574,	6,5,437,	0.128480263	0.253357052	0.036711246	0.236903009	0.427448855
uc004exq.2	chr23	-	133906169	3	133905666,133905929,133906060,	4,4,0,	85,30,3,	0.301901574	0.441458631	0.105607054	0.237712877	0.428596763
uc001wib.1	chr14	-	23456424	3	23456115,23456324,23456414,	24,17,17,	18,13,5,	0.228950211	0.369593005	0.121886403	0.239822764	0.42998074
uc001tlk.2	chr12	-	106632802	3	106631627,106631662,106632756,	2,271,14,	0,94,2,	0.348894568	0.487242793	0.060039652	0.240609698	0.431190527
uc003nii.2	chr6	+	26598873	3	26599370,26600043,26600275,	136,2,4,	86,1,6,	0.394875591	0.52727345	0.076475156	0.242063378	0.432786803
uc002yzo.2	chr21	-	43221400	3	43218393,43219286,43220288,	48,6,2,	46,2,1,	0.383325194	0.515589052	0.114256388	0.243941644	0.435498545
uc002uvm.2	chr2	+	200828534	3	200828703,200828777,200828831,	21,0,8,	32,2,21,	0.319567742	0.458881714	0.127469242	0.245519893	0.436934476
uc011dcp.1	chr5	-	150481009	3	150480284,150480388,150480673,	2,2,205,	0,0,71,	0.501941054	0.618502681	-0.069334402	0.246817993	0.438209515
uc001htl.3	chr1	-	229460982	3	229456763,229458552,229460222,	53,3,1,	11,1,1,	0.473144111	0.596365149	-0.139055096	0.248058331	0.439620204
uc003tac.1	chr7	+	29606335	3	29606488,29606563,29606907,	0,0,44,	3,2,162,	0.509324431	0.624463403	-0.07960571	0.248665701	0.440290629
uc003lxu.2	chr5	+	159492072	3	159492192,159492280,159492547,	0,4,140,	5,0,106,	0.008274337	0.03648445	-0.072218514	0.249743049	0.441681558
uc010qdw.1	chr10	-	29747176	3	29746277,29746366,29746928,	18,11,0,	11,7,1,	0.45770713	0.582221537	-0.166205637	0.254516163	0.447102599
uc011chb.1	chr4	-	139093110	3	139085255,139092660,139093011,	27,2,7,	5,1,3,	0.511415495	0.625825663	-0.171125752	0.256325118	0.449299477
uc004atu.3	chr9	-	96209893	3	96208784,96209064,96209314,	62,0,0,	414,2,7,	0.510662992	0.625311523	-0.051401632	0.258124169	0.450388905
uc004bqi.2	chr9	+	129458730	3	129459074,129461009,129463309,	5,0,18,	9,4,75,	0.215781681	0.355075642	0.107836189	0.258056991	0.450388905
uc001vbp.1	chr13	-	47351570	3	47349519,47351093,47351243,	16,2,3,	13,6,3,	0.318490285	0.457844584	-0.174350671	0.258509308	0.450662033
uc003kzq.2	chr5	-	133942640	3	133942121,133942305,133942494,	25,0,4,	50,1,3,	0.342967008	0.481314248	0.124144899	0.260936727	0.453454241
uc003pua.2	chr6	+	110551334	3	110551425,110553389,110553426,	0,0,61,	1,2,49,	0.164046575	0.295054934	-0.106125924	0.261381773	0.454000204
uc001axk.1	chr1	+	16265922	3	16266636,16266893,16266950,	0,0,22,	2,1,34,	0.390756055	0.522855939	-0.14773421	0.264692402	0.458116882
uc011eha.1	chr6	-	170110311	3	170107133,170108333,170109796,	22,3,0,	18,2,2,	0.298441359	0.438949141	-0.164096851	0.265726042	0.459337369
uc001ans.2	chr1	-	6585914	3	6585648,6585732,6585826,	1,11,0,	17,38,2,	0.217771423	0.357373147	0.134508816	0.267349039	0.461054152
uc010fvs.1	chr2	-	219319653	3	219314976,219318223,219319108,	15,0,1,	52,1,0,	0.162148766	0.292594156	0.133327539	0.271573116	0.466038865
uc002abp.2	chr15	+	52357197	3	52357230,52358340,52358459,	0,0,16,	2,1,27,	0.424937171	0.554396775	-0.163205667	0.273596862	0.468552416
uc001rxu.1	chr12	-	51457529	3	51454995,51456856,51457444,	0,16,15,	1,8,7,	0.369473026	0.503258962	0.160360227	0.276764675	0.472627016
uc001rfm.2	chr12	+	22218245	3	22218334,22218456,22218599,	3,0,26,	0,2,28,	0.079715673	0.184808458	0.14262203	0.277400682	0.473292597
uc001aqp.2	chr1	+	10042759	3	10044621,10044832,10045555,	5,23,1,	3,34,3,	0.383289839	0.515589052	0.131220737	0.279219684	0.474920559
uc003asq.3	chr22	-	37769112	3	37764003,37766894,37768872,	33,1,8,	5,0,0,	0.515512367	0.628265466	0.160230899	0.282436721	0.478923983
uc001djw.3	chr1	-	84964231	3	84963960,84964010,84964108,	4,17,0,	2,12,1,	0.455569545	0.579883946	-0.181313423	0.283421594	0.47931043
uc001hav.3	chr1	-	204375220	3	204372513,204374014,204374142,	17,4,27,	20,3,20,	0.560620397	0.666846839	0.112734574	0.284847095	0.480012458
uc001yof.1	chr14	-	104201491	3	104200091,104200303,104201227,	21,4,2,	39,21,8,	0.171949778	0.304734094	-0.110226743	0.285210316	0.480012458
uc002txb.2	chr2	-	150426488	3	150426153,150426387,150426434,	48,0,1,	41,1,0,	0.363477267	0.498328056	-0.11331854	0.285049407	0.480012458
uc010fak.2	chr2	+	39109656	3	39109690,39109789,39109848,	4,90,6,	0,303,7,	0.000301761	0.002622273	0.05253322	0.28804568	0.483725467
uc003qrd.2	chr6	+	158613189	3	158613403,158613448,158613501,	4,295,5,	3,110,1,	0.548813653	0.656167179	-0.051634607	0.291695926	0.488149387
uc003kya.1	chr5	+	132203274	3	132203384,132203649,132204534,	11566,5,10,	8485,18,8,	0.002256101	0.013360401	0.00742334	0.292705741	0.489200378
uc003jdx.1	chr5	+	6755058	3	6755281,6755557,6757156,	3,6,124,	3,3,149,	0.445244207	0.570618749	0.061736381	0.295616153	0.49256545
uc001xlc.2	chr14	-	69847255	3	69846844,69847027,69847096,	298,1,2,	388,3,5,	0.558049022	0.664439374	-0.039608324	0.296051003	0.49307628
uc002lkr.1	chr18	+	67993512	3	67994247,67994366,67997431,	0,1,18,	1,1,10,	0.407245289	0.539321073	-0.190701337	0.296247535	0.49318992
uc003zds.1	chr8	-	145755806	3	145754567,145754760,145755048,	12,1,3,	14,1,1,	0.561623784	0.667629626	0.186306648	0.299590701	0.496058984
uc002wia.1	chr20	-	3145100	3	3143274,3143336,3143778,	22,2,4,	6,0,0,	0.45812544	0.582370506	0.180179719	0.30064384	0.496637268
uc002mcd.2	chr19	-	5587254	3	5587008,5587076,5587135,	480,44,0,	556,50,7,	0.049079494	0.134317341	-0.030559145	0.303017647	0.499699629
uc002mtz.2	chr19	-	12691299	3	12686920,12688776,12690965,	18,5,0,	29,2,6,	0.030605274	0.096376707	-0.13343627	0.305389878	0.501889137
uc010ioj.2	chr4	-	141543349	3	141541939,141542943,141543239,	20,2,8,	58,2,41,	0.20241373	0.339978925	-0.089511072	0.307451929	0.503722387
uc001txo.2	chr12	-	120565653	3	120565050,120565509,120565567,	172,0,15,	141,2,6,	0.095856963	0.208950887	0.05565413	0.308374933	0.5042081
uc009zcw.2	chr11	-	130748317	3	130745777,130746883,130747090,	12,56,1,	8,64,0,	0.321336731	0.460055216	-0.085876119	0.309581799	0.505576477
uc001ebs.2	chr1	+	112309521	3	112309882,112310104,112310194,	37,1,3,	17,1,3,	0.586605844	0.690114025	0.129829967	0.310580626	0.506521818
uc001svv.2	chr12	+	70747695	3	70748122,70748429,70748773,	18,15,274,	28,10,273,	0.207009292	0.344155174	-0.040791788	0.3109422	0.506896445
uc001irs.2	chr10	+	24835253	3	24835411,24836599,24836770,	24,39,21,	2,2,0,	0.448462695	0.57348057	-0.108179352	0.312960334	0.509322406
uc010jvg.2	chr6	-	33740405	3	33738993,33739175,33740114,	41,409,1,	25,406,0,	0.108685251	0.227058814	-0.03388728	0.314497263	0.511390643
uc002smi.1	chr2	+	74760112	3	74760130,74760302,74760456,	53,156,64,	23,129,41,	0.052934286	0.141462947	0.04654068	0.315573072	0.512922997
uc002zqs.2	chr22	-	19882656	3	19881781,19882189,19882541,	8,6,51,	1,12,45,	0.024171235	0.081562098	-0.09050263	0.317487557	0.514728878
uc003tfr.2	chr7	+	38269524	3	38269662,38270009,38270269,	1,14,4,	1,16,1,	0.385254971	0.517592178	-0.166502534	0.317787325	0.514997671
uc001xqa.2	chr14	-	74967587	3	74964887,74966461,74966628,	50,42,5,	0,1,0,	0.524071042	0.634695497	-0.101306115	0.318400835	0.515557207
uc002sbd.2	chr2	-	61415237	3	61414599,61414661,61414688,	6,0,35,	1,2,21,	0.08353895	0.190138387	-0.123131433	0.324598791	0.521419871
uc003bew.1	chr22	+	45133127	3	45133182,45133311,45133559,	0,6,18,	2,1,6,	0.050009829	0.135806186	-0.173877963	0.325311097	0.522345805
uc001huf.3	chr1	-	231042651	3	231041995,231042314,231042612,	165,2,4,	59,1,0,	0.471527795	0.59510378	0.064223927	0.330054513	0.527757715
uc003ach.2	chr22	-	26849199	3	26847448,26848069,26849085,	1,25,3,	4,15,2,	0.191608922	0.327275486	0.138672501	0.331693952	0.529718135
uc001jak.1	chr10	+	43622202	3	43622269,43622912,43622952,	1,0,0,	118,110,2,	0.62335801	0.717539246	0.063965098	0.332007245	0.529764451
uc010xpg.1	chr19	-	16629970	3	16628703,16628769,16628855,	28,5,1,	52,16,0,	0.227963117	0.368688154	-0.096825953	0.332914769	0.53056566
uc002vmq.2	chr2	-	222285272	3	222282752,222283706,222284739,	2,1,0,	20,6,14,	0.411127122	0.542788863	-0.149197778	0.333587971	0.531198078
uc003yfk.3	chr8	-	93898850	3	93895865,93896974,93897565,	0,0,16,	2,2,54,	0.558080963	0.664439374	0.112400913	0.336877171	0.534579209
uc003dja.2	chr3	-	57613941	3	57611187,57611317,57612690,	55,9,1,	21,6,0,	0.510634727	0.625311523	-0.10046038	0.340564308	0.538735906
uc002ixu.3	chr17	+	57917272	3	57917593,57917700,57917948,	2,4,1000,	7,44,5271,	0.311205735	0.449662534	-0.011929964	0.342651898	0.540925624
uc001dle.2	chr1	+	86048725	3	86049028,86049385,86049629,	3,1507,49,	0,78,4,	0.636650053	0.729675683	0.023374325	0.343848744	0.542369541
uc002agn.2	chr15	-	60639829	3	60639343,60639447,60639527,	77,1,49,	5,4,5,	5.51E-07	1.04E-05	-0.079713399	0.345587995	0.544219686
uc003vmo.2	chr7	-	127950850	3	127950452,127950540,127950619,	15,7,11,	8,13,10,	0.140901999	0.267485532	-0.118614715	0.346461438	0.545098954
uc001wjg.3	chr14	+	23778174	3	23778833,23779194,23780958,	1,1,16,	0,4,22,	0.305561247	0.444212535	-0.144931022	0.347597078	0.545436181
uc002rpz.2	chr2	-	37428907	3	37428721,37428758,37428868,	2,4,16,	4,1,30,	0.13744385	0.263927178	-0.125624477	0.347172679	0.545436181
uc010ypp.1	chr2	-	62095827	3	62095263,62095565,62095641,	8,237,917,	17,237,1234,	0.006722482	0.031095498	-0.018247954	0.347631306	0.545436181
uc003yue.1	chr8	-	134251121	3	134249418,134250408,134250444,	9133,6,4,	807,0,0,	0.642900561	0.734662078	0.009421764	0.347335167	0.545436181
uc003lff.1	chr5	-	139625559	3	139624651,139625029,139625223,	729,1,8,	468,1,8,	0.642783225	0.734662078	-0.026805564	0.350317855	0.548522133
uc003fkt.2	chr3	-	180702428	3	180701501,180701835,180702345,	20,5,9,	10,5,8,	0.51725155	0.629743766	-0.124703486	0.350719069	0.548768266
uc002mwr.2	chr19	+	13264672	3	13265054,13265122,13265725,	6,2,3,	9,2,9,	0.58334455	0.687113425	0.169219627	0.354002308	0.552006756
uc003yba.2	chr8	+	79514056	3	79514637,79515323,79515447,	0,4,2,	2,24,4,	0.424372846	0.554221477	-0.155972942	0.356138354	0.553800904
uc004ega.1	chr23	-	99884983	3	99884029,99884129,99884692,	47,3,41,	42,1,47,	0.430736747	0.558670445	-0.068780879	0.356115442	0.553800904
uc001kzd.2	chr10	+	112270184	3	112270774,112270927,112271296,	5,2,168,	0,0,21,	0.646905175	0.737494786	0.065956272	0.357035176	0.55463715
uc002wmq.2	chr20	-	6057820	3	6055498,6055933,6056672,	65,20,46,	2,0,3,	0.431360256	0.559192126	-0.079257406	0.357108987	0.55463715
uc001jxg.2	chr10	-	77158507	3	77157608,77157887,77158025,	29,1,2,	9,0,2,	0.434213903	0.56067807	-0.141837498	0.357984673	0.555100073
uc003zxm.1	chr9	-	35661984	3	35659342,35661435,35661466,	0,52,1,	1,61,0,	0.363333517	0.498328056	0.086152246	0.359766065	0.557188055
uc001uwa.2	chr13	+	37583436	3	37583452,37583531,37583747,	11,75,2,	22,140,1,	0.505996873	0.621961192	-0.057472237	0.363500131	0.559935707
uc010fxz.2	chr2	+	233201340	3	233201684,233201844,233201900,	95,0,31,	54,4,21,	0.033606898	0.103141172	0.063559783	0.36397582	0.559935707
uc003oyv.2	chr6	-	47200501	3	47199269,47199467,47200215,	7,3,2,	6,16,6,	0.065794032	0.164553483	-0.145383189	0.363921691	0.559935707
uc002xvt.1	chr20	-	49507942	3	49506889,49507356,49507537,	73,4,0,	90,6,2,	0.432324593	0.559848311	-0.068685054	0.364926277	0.56052762
uc001ppw.2	chr11	-	116716345	3	116714132,116715093,116716122,	15,0,23,	1,1,5,	0.036952686	0.10958285	-0.135480468	0.368825393	0.563698671
uc003ygo.1	chr8	-	95500934	3	95500691,95500751,95500862,	0,132,7,	1,133,4,	0.402852618	0.535153237	0.054090137	0.369727749	0.564429494
uc003oxe.1	chr6	-	44226956	3	44225909,44225982,44226433,	1,3,9,	2,1,16,	0.32508431	0.464217513	-0.1607479	0.37078365	0.565592203
uc003ycl.2	chr8	+	82670779	3	82670843,82671363,82671742,	3,0,24,	2,2,46,	0.291708577	0.434027344	0.102488073	0.371605367	0.566204932
uc001yku.3	chr14	-	102548049	3	102547086,102547389,102547937,	2,268,0,	8,546,6,	0.159957811	0.290402279	-0.030995279	0.372163973	0.566573588
uc003srf.2	chr7	+	7646723	3	7646855,7647103,7647132,	150,1,4,	73,1,0,	0.33058937	0.468445985	-0.059030096	0.37274953	0.566791611
uc002njz.1	chr19	+	18780055	3	18780540,18781250,18781307,	2,1,15,	2,5,37,	0.522125219	0.633106167	0.113755412	0.374294348	0.567793004
uc003vdt.2	chr7	-	106300635	3	106299758,106299813,106300207,	7,174,2,	1,32,1,	0.679740478	0.761458989	-0.059585019	0.381183707	0.574615752
uc010cnt.1	chr17	-	8064173	3	8062472,8063267,8063982,	632,3,1,	235,0,2,	0.174848798	0.308363129	-0.029515411	0.383437736	0.576205886
uc002neb.1	chr19	-	16513117	3	16511406,16511445,16513079,	1,25,1,	28,112,14,	0.08177099	0.187800296	-0.064847668	0.384287966	0.576356981
uc010fyq.2	chr2	+	237490197	3	237490744,237490935,237490993,	0,0,4,	3,80,316,	0.592176527	0.694554634	-0.043408441	0.384116518	0.576356981
uc002xjx.2	chr20	+	39987506	3	39988838,39989122,39989219,	7,2,1055,	2,0,547,	0.449357192	0.574328207	0.021571486	0.386441282	0.578704086
uc003vwi.2	chr7	+	141352724	3	141352902,141353696,141353798,	2,17,0,	1,22,1,	0.493600946	0.61350179	0.13359421	0.386605643	0.578704086
uc011bvq.1	chr4	+	3241786	3	3242383,3244549,3245683,	23,0,37,	31,3,36,	0.178167025	0.312231616	-0.075729129	0.389724241	0.582012425
uc002ago.2	chr15	-	60715833	3	60711811,60713673,60715203,	0,21,11,	1,6,3,	0.193858843	0.329977926	0.13414202	0.390380228	0.582765669
uc003xpo.2	chr8	-	42711302	3	42708450,42708964,42710848,	37,2,4,	6,0,0,	0.620633466	0.716060567	0.123001502	0.394114528	0.584932913
uc001sjq.2	chr12	+	56537646	3	56537800,56538008,56538452,	3,1,427,	0,8,379,	0.011321023	0.04662236	-0.029730046	0.395447291	0.585554464
uc002wuv.1	chr20	+	25426627	3	25427066,25427098,25429194,	0,0,12,	2,2,65,	0.69357564	0.772037133	-0.095046822	0.395255804	0.585554464
uc002hyz.2	chr17	-	40277801	3	40277001,40277554,40277592,	5461,1,9,	2794,1,2,	0.487278766	0.608101704	0.009241591	0.400755027	0.592568256
uc002mye.2	chr19	-	14231271	3	14230335,14231002,14231050,	54,0,0,	307,2,2,	0.703903002	0.781508156	-0.043835745	0.40296776	0.593940783
uc002tly.2	chr2	+	120195016	3	120195297,120195474,120196081,	1,5,41,	6,2,105,	0.032500138	0.100865196	0.066356446	0.402748319	0.593940783
uc001xqb.2	chr14	-	75130423	3	75127961,75129142,75129205,	44,3,2,	35,2,0,	0.453460688	0.577581761	0.089438987	0.409606264	0.601423406
uc010jea.2	chr5	-	134364469	3	134363432,134363473,134364213,	112,25,1,	37,9,1,	0.710148411	0.785510271	-0.060766321	0.409783618	0.601454078
uc002jta.2	chr17	+	74774434	3	74774734,74774806,74774898,	0,32,0,	1,47,1,	0.511916159	0.625855133	0.091863042	0.414216178	0.604839453
uc002tmx.2	chr2	-	121981917	3	121974166,121974243,121978535,	315,78,51,	2,4,0,	0.007789392	0.034742304	0.03856074	0.413878462	0.604839453
uc003azx.2	chr22	+	41791964	3	41792339,41794979,41795326,	0,5,8,	2,16,23,	0.709691734	0.785229738	-0.112130815	0.414314476	0.604839453
uc003kmm.2	chr5	-	96112100	3	96110193,96111749,96111830,	46,0,4,	4,1,0,	0.0053215	0.025823068	-0.111179911	0.413927198	0.604839453
uc004cqy.2	chr23	-	2825312	3	2822016,2823717,2824583,	17,7,0,	120,63,6,	0.590714225	0.693470525	-0.056084095	0.414158915	0.604839453
uc003qla.2	chr6	-	146121242	3	146119276,146119334,146121147,	1,33,1,	0,11,1,	0.612881708	0.710104523	-0.120156982	0.415104193	0.605104481
uc002wqh.2	chr20	+	17970752	3	17970904,17971324,17971364,	0,10,0,	2,25,1,	0.558984993	0.665106143	-0.133488864	0.416802498	0.606659903
uc001tsz.2	chr12	+	112330865	3	112330962,112331158,112331223,	41,3,8,	48,7,12,	0.583647455	0.687260873	0.074420634	0.418851713	0.608950826
uc003qey.2	chr6	-	135286417	3	135285773,135286088,135286162,	268,0,6,	245,3,6,	0.194143339	0.330066574	-0.035178179	0.419339779	0.609429909
uc001grw.2	chr1	+	186388208	3	186388284,186388367,186388563,	3,40,1,	3,33,0,	0.644025727	0.73564774	-0.090654893	0.420382218	0.609913691
uc003caq.3	chr3	+	16269007	3	16269462,16270543,16271251,	2,22,29,	0,0,1,	0.66528007	0.751574066	0.109789012	0.424130351	0.613229963
uc002hka.2	chr17	-	34105878	3	34105511,34105609,34105704,	37,24,3,	1,0,0,	0.697108548	0.775326265	0.099146968	0.427675437	0.61607198
uc002nnb.3	chr19	-	19735065	3	19734471,19734646,19734777,	105,0,1,	252,7,1,	0.190210501	0.325894553	-0.041579811	0.426973561	0.61607198
uc003hsk.2	chr4	+	90035703	3	90035815,90035870,90036039,	1,0,18,	0,1,12,	0.341194138	0.480130179	0.14509525	0.426776737	0.61607198
uc011lhc.1	chr8	-	101715587	3	101715143,101715326,101715464,	166,2,36,	131,6,33,	0.202860612	0.340224783	-0.040995476	0.428504045	0.616917435
uc001voa.3	chr13	+	100037589	3	100037887,100038683,100038751,	17,238,16,	11,120,4,	0.358201611	0.495842659	-0.039251981	0.429568136	0.617293426
uc003ecn.2	chr3	+	119242603	3	119242835,119242917,119243123,	2,97,7,	0,64,2,	0.306133531	0.444376262	-0.06025085	0.43076567	0.617887656
uc001hgy.2	chr1	-	208200588	3	208195614,208195717,208200173,	9,2,194,	0,0,11,	0.732744824	0.802698083	-0.053656372	0.431424212	0.61804188
uc001rvh.2	chr12	-	50232154	3	50229828,50231571,50231642,	3,3,2,	6,5,14,	0.305459677	0.444212535	-0.138210564	0.434310364	0.619909698
uc010jbn.2	chr5	-	98192084	3	98190910,98191451,98191651,	19,3,1,	27,5,4,	0.647558814	0.73780493	-0.10252665	0.434908542	0.619909698
uc001skv.2	chr12	-	56708584	3	56708264,56708399,56708532,	6,3,22,	16,3,78,	0.279018129	0.421469963	-0.068859426	0.437745251	0.621837674
uc003bfz.3	chr22	+	45736286	3	45736637,45737014,45737833,	7,0,7,	15,1,9,	0.563312662	0.669225826	-0.125315929	0.439818782	0.623473568
uc003mwi.2	chr6	+	4954290	3	4954492,4955740,4955781,	24,0,3,	70,4,1,	0.042371615	0.121012582	-0.076929002	0.439447281	0.623473568
uc004eya.2	chr23	-	134023191	3	134021665,134021807,134023152,	14,0,0,	39,4,1,	0.418743203	0.549840396	-0.102177546	0.44045592	0.623843978
uc003xbq.3	chr8	+	22277211	3	22278412,22280190,22280250,	2,246,2,	0,47,3,	0.026747964	0.087730599	0.044585454	0.44073386	0.624007719
uc002bcm.2	chr15	-	77406498	3	77400507,77403711,77405134,	9,1,5,	19,0,6,	0.315610395	0.454888333	0.124874705	0.441430772	0.624304595
uc003kzs.2	chr5	+	134060784	3	134060960,134061114,134063595,	0,26,12,	2,12,4,	0.100157063	0.214034532	-0.103505885	0.442712867	0.625887555
uc002rvw.2	chr2	+	47613752	3	47613931,47614061,47614157,	0,19,9,	10,439,167,	0.688491377	0.76850475	-0.030217806	0.443529737	0.626811878
uc001qnv.2	chr12	-	6457039	3	6456016,6456245,6456785,	1288,2,3,	186,0,0,	0.697084475	0.775326265	0.019920816	0.443764902	0.626913739
uc003yek.1	chr8	+	91064125	3	91064150,91064187,91064230,	0,3,448,	4,2,767,	0.174993301	0.308431675	-0.021698614	0.447953502	0.630975911
uc002iht.2	chr17	-	43003768	3	43002081,43002168,43002217,	74,15,3,	112,39,0,	0.022936055	0.07821316	-0.04873298	0.448386778	0.631354862
uc003akw.1	chr22	-	31835866	3	31835361,31835543,31835650,	22,1,1,	19,3,1,	0.549146986	0.656206282	-0.111408221	0.449884666	0.632314368
uc003ynf.2	chr8	+	110576788	3	110577123,110577193,110577387,	0,5,10,	3,11,19,	0.471257278	0.59510378	-0.109540233	0.452670708	0.634366096
uc003kyj.2	chr5	+	132440128	3	132440168,132440206,132440714,	323,0,1,	265,1,2,	0.412097745	0.543756009	0.030842356	0.453761841	0.634766971
uc002hct.1	chr17	-	27085288	3	27082998,27083727,27084560,	27,9,1,	27,7,4,	0.361131037	0.496714983	-0.086661038	0.455977705	0.637142238
uc003vlw.1	chr7	-	127011868	3	127010359,127010411,127010575,	0,11,0,	1,19,1,	0.571934869	0.676145564	-0.13540064	0.458317694	0.639946682
uc001fcb.2	chr1	-	153533915	3	153533587,153533638,153533821,	2502,10,37156,	8,1,100,	1.43E-07	3.11E-06	0.003714716	0.458778363	0.640124873
uc003ymf.2	chr8	+	107763169	3	107763321,107764788,107764913,	4,1,13,	3,12,12,	0.018215279	0.06583036	0.111397423	0.459951383	0.641063494
uc001kye.2	chr10	-	106074166	3	106071900,106072145,106073570,	248,1,5,	27,0,0,	0.721909565	0.795108028	0.044049428	0.46187037	0.643038646
uc002agg.2	chr15	-	59931331	3	59930263,59930937,59931067,	14,16,88,	4,7,39,	0.759978884	0.824345839	-0.056562988	0.464806704	0.646658332
uc003dlf.2	chr3	+	62319064	3	62319117,62319178,62319329,	0,0,1,	28,4,58,	0.76018031	0.824345839	-0.077052838	0.464786845	0.646658332
uc003sna.1	chr7	+	4802095	3	4802304,4807273,4811072,	7,11,19,	2,5,3,	0.422806492	0.553484328	-0.107704156	0.4650937	0.64682351
uc010hlq.2	chr3	-	50645038	3	50643887,50643925,50644032,	0,7,1,	14,15,5,	0.059515169	0.153099492	0.113581738	0.467055684	0.648847867
uc002xfc.1	chr20	+	34843667	3	34843835,34843997,34844854,	1,1,105,	0,0,56,	0.588683902	0.69150688	0.057283315	0.467321658	0.648982822
uc010sup.1	chr12	+	93793155	3	93796482,93796529,93796564,	2,2,52,	3,0,31,	0.321231642	0.460055216	-0.076803506	0.468720273	0.649597746
uc003mtp.2	chr6	+	1612342	3	1612648,1613059,1614126,	1,9,638,	1,4,222,	0.681294594	0.762758018	-0.024528081	0.468368782	0.649597746
uc003ojl.2	chr6	-	34256530	3	34256002,34256127,34256232,	0,38,0,	5,118,2,	0.328984846	0.46741182	0.056926428	0.468724988	0.649597746
uc003jny.2	chr5	-	43446324	3	43444784,43445326,43445434,	9,0,17,	16,1,20,	0.516092167	0.628773916	0.091659471	0.470462095	0.650877927
uc010xks.1	chr19	-	9763625	3	9759466,9759558,9763295,	0,3,19,	1,5,22,	0.602265001	0.702551662	0.101533307	0.477249615	0.657072895
uc002yrx.2	chr21	-	34876431	3	34876251,34876317,34876420,	521,13,1,	248,5,0,	0.728019695	0.799333379	0.024929475	0.484327378	0.662310367
uc003yok.1	chr8	-	118811951	3	118811610,118811643,118811678,	176,2,17,	34,0,5,	0.601666516	0.702065303	-0.04570642	0.485378455	0.662763361
uc001lhv.1	chr10	-	126311811	3	126307865,126308599,126310241,	275,2,2,	114,0,2,	0.43753742	0.563525918	-0.034972881	0.487561887	0.66389936
uc003pdc.3	chr6	-	56480315	3	56479398,56479551,56479785,	149,1,39,	7,0,3,	0.762551089	0.826466556	-0.049026622	0.490278634	0.665712141
uc002klm.3	chr18	+	2802550	3	2802922,2803604,2805008,	13,62,72,	10,19,26,	0.159554915	0.290388489	-0.048577928	0.491005155	0.666047799
uc002ybb.2	chr20	-	58514087	3	58511896,58513256,58513346,	6,0,0,	76,2,4,	0.790117142	0.849425352	-0.073135708	0.495134957	0.670411685
uc001qsh.3	chr12	+	7084971	3	7084995,7085082,7085142,	6,1,1485,	4,3,1770,	0.46803833	0.592633995	0.011838067	0.498570958	0.67316711
uc010dka.1	chr18	+	672997	3	673201,673327,673495,	9,0,322,	16,5,513,	0.203440765	0.340696823	-0.022888054	0.501094488	0.674180079
uc002yhf.2	chr20	+	62562921	3	62563124,62563172,62565396,	13,7,122,	10,31,203,	0.008902278	0.038723406	-0.034218814	0.501951974	0.674180079
uc003vwk.2	chr7	-	141362456	3	141356533,141360632,141360697,	4,3,5,	5,3,14,	0.456392987	0.580740928	-0.117236183	0.500647948	0.674180079
uc003hzn.1	chr4	-	110610486	3	110609775,110609906,110609946,	2,35,0,	6,49,2,	0.336797815	0.475327428	0.069552425	0.502386626	0.674528184
uc001ghz.2	chr1	+	171765896	3	171765982,171766091,171766852,	6,138,16,	14,345,32,	0.782789322	0.844545334	-0.028549178	0.503152628	0.675190289
uc002hxv.2	chr17	+	39978660	3	39978840,39979012,39979464,	3,2,328,	0,0,30,	0.795829089	0.854141295	0.035064584	0.504676827	0.675190289
uc011cpo.1	chr5	-	41731831	3	41730172,41730975,41731632,	29,0,5,	16,1,4,	0.386722969	0.518649993	-0.090710561	0.505038043	0.675190289
uc004clv.2	chr9	-	140099456	3	140098540,140098871,140099124,	356,3,1,	464,0,2,	0.133919145	0.259636524	0.023049257	0.507945902	0.677219424
uc002ymo.1	chr21	-	30248707	3	30244514,30245580,30248469,	76,9,12,	26,0,3,	0.210119198	0.347681189	0.058777983	0.511079437	0.6804951
uc001acm.2	chr1	-	1018273	3	1017201,1017588,1017622,	29,0,6,	18,3,3,	0.09601389	0.209131062	-0.085222114	0.516317507	0.684201071
uc003hld.2	chr4	+	79531269	3	79531379,79531506,79531595,	2,15,38,	0,5,14,	0.691393092	0.770494838	0.075939881	0.516447857	0.684201071
uc002meb.2	chr19	-	5994846	3	5993179,5993247,5993529,	13,7,10,	3,1,1,	0.769636371	0.832964972	0.111002119	0.517471439	0.685094472
uc003pjf.2	chr6	-	82459412	3	82455452,82456015,82458657,	7,2,0,	35,12,2,	0.808207887	0.8643086	-0.085466136	0.518761834	0.685971961
uc004bwa.1	chr9	-	131493616	3	131492076,131493367,131493419,	46,11,4,	79,14,6,	0.789101433	0.848805352	0.051190669	0.518609846	0.685971961
uc001xft.2	chr14	+	62261701	3	62261876,62262195,62263145,	1,1,62,	0,0,13,	0.81176721	0.867395359	0.07282943	0.525485647	0.692243601
uc001tqr.2	chr12	-	110890839	3	110890305,110890358,110890709,	11,52,60,	8,31,31,	0.77376446	0.836262484	0.045464154	0.528714345	0.692381411
uc003hzb.1	chr4	+	109588421	3	109588710,109588750,109588977,	13,17,7,	13,11,4,	0.645807384	0.736676164	-0.07910405	0.526843097	0.692381411
uc003tdb.2	chr7	-	32908957	3	32907786,32908627,32908858,	87,6,6,	84,6,3,	0.648567866	0.738519416	0.04578545	0.526885474	0.692381411
uc001fcc.2	chr1	-	153580010	3	153579372,153579695,153579726,	9326,9,3,	301,0,0,	0.82395087	0.876258805	0.006333498	0.534086215	0.696554527
uc002vvg.2	chr2	-	234746223	3	234745489,234746023,234746085,	0,23,0,	1,31,2,	0.342638806	0.481287418	0.082956538	0.53473788	0.696554527
uc002wro.1	chr20	+	19981580	3	19982206,19982768,19983097,	5,2,79,	0,0,5,	0.802161166	0.859744243	0.065454019	0.534631633	0.696554527
uc002wup.2	chr20	+	25277158	3	25277242,25277951,25278640,	6,21,2856,	0,6,375,	0.155579636	0.285808291	-0.010870031	0.53464881	0.696554527
uc002kab.2	chr17	-	79225015	3	79224676,79224954,79224997,	79,0,2,	86,2,2,	0.400847155	0.533038497	-0.047544383	0.535321704	0.696647023
uc002sdm.2	chr2	-	65315627	3	65313990,65314308,65315011,	50,9,7,	52,5,11,	0.360312747	0.496584772	-0.052899557	0.541817124	0.701733499
uc001aye.3	chr1	-	16577165	3	16576514,16576560,16577068,	21,2,2,	11,1,2,	0.82426852	0.876258805	-0.098701539	0.54289758	0.702659359
uc002arf.2	chr15	-	68500478	3	68499334,68500241,68500279,	152,0,2,	158,1,1,	0.512912446	0.626478973	0.034367145	0.543821177	0.703381092
uc001nrv.2	chr11	-	61286099	3	61282794,61284230,61285554,	2,0,0,	58,5,7,	0.814065633	0.869130813	-0.071916902	0.544526314	0.703582908
uc002ury.3	chr2	+	191236128	3	191236306,191236338,191236389,	249,4,12,	34,0,1,	0.683618663	0.764695797	-0.03489458	0.546253472	0.70486685
uc002tig.2	chr2	-	113532644	3	113531501,113531781,113532488,	428,85,43,	0,1,0,	0.064357795	0.162661171	-0.02519607	0.55243549	0.709746666
uc009xsv.2	chr10	-	88197300	3	88195019,88196771,88197032,	22,98,1,	19,102,2,	0.734733998	0.804421396	-0.038041271	0.553177989	0.710463143
uc001hpm.1	chr1	-	226034633	3	226033241,226034004,226034334,	33,0,26,	17,3,16,	0.072815481	0.174243481	-0.061074808	0.553755346	0.71056767
uc010gip.1	chr20	-	55746015	3	55743809,55745550,55745863,	2,3,0,	154,392,2,	0.835627501	0.885792639	-0.025133653	0.5548507	0.711422979
uc003nrn.2	chr6	-	30711713	3	30710980,30711352,30711694,	9123,2,4,	3185,5,0,	0.011317594	0.04662236	-0.005292884	0.556909149	0.713824198
uc001tay.2	chr12	-	89743031	3	89741844,89742113,89742515,	448,12,2,	13,0,0,	0.816317895	0.870573993	0.02678212	0.559834049	0.717094996
uc010wgi.1	chr17	-	40556705	3	40554472,40555990,40556292,	1885,2,5,	90,0,0,	0.846131428	0.893851341	0.012944369	0.564524946	0.720702057
uc003hfo.2	chr4	+	71555834	3	71555893,71555943,71556263,	44,0,23,	32,3,22,	0.126348937	0.250945731	0.051827581	0.565429486	0.721138336
uc001ksp.2	chr10	+	102799342	3	102799546,102799593,102800996,	3,1,509,	0,0,55,	0.805779058	0.862665453	0.023903827	0.569566479	0.724731395
uc003gct.1	chr4	-	1206028	3	1205231,1205703,1205789,	221,0,3,	211,2,0,	0.083838123	0.190594958	0.027209934	0.569926265	0.724900087
uc010mzv.2	chr9	+	135564332	3	135564821,135564866,135564958,	20,0,1,	27,2,0,	0.242302994	0.383216565	-0.080869127	0.571336757	0.725797408
uc002dbf.2	chr16	+	11770182	3	11770586,11772936,11773005,	14,40,47,	21,68,41,	0.063463829	0.160927623	-0.037289676	0.571716092	0.726024664
uc001eml.1	chr1	+	145115889	3	145116584,145116615,145116926,	13,2,14,	57,0,43,	0.02179658	0.075256585	-0.049717052	0.573786142	0.728172311
uc001wry.2	chr14	-	34395097	3	34393437,34394216,34394423,	0,1,5,	7,7,72,	0.619568192	0.715425107	0.058827369	0.574676656	0.728821202
uc003fne.2	chr3	-	183960302	3	183960121,183960169,183960214,	56,0,176,	34,2,125,	0.192078779	0.327643863	-0.028304147	0.575211051	0.729107111
uc003uqi.2	chr7	+	99054123	3	99054512,99054997,99055045,	3,8,0,	11,42,2,	0.724491163	0.796841256	0.069257632	0.576589788	0.730330803
uc003vfn.2	chr7	+	108213797	3	108214133,108214843,108215290,	0,13,3,	1,12,3,	0.594520548	0.696248019	-0.099806412	0.578416926	0.731633651
uc003kyp.1	chr5	-	133308462	3	133307564,133307607,133308280,	5,3195,1,	1,1500,0,	0.573214848	0.677037818	0.008058979	0.580568496	0.733630933
uc002mgd.1	chr19	-	7117067	3	7112270,7113719,7114706,	2,9,22,	0,3,2,	0.322283646	0.461240141	0.090784359	0.580797839	0.733679557
uc002sgp.2	chr2	-	70508766	3	70508508,70508563,70508599,	12,0,3,	21,1,8,	0.664253843	0.750634018	-0.08304548	0.586052299	0.738375955
uc001rxb.2	chr12	+	51323933	3	51326057,51326216,51326282,	11,3,211,	0,0,5,	0.847353039	0.894788149	0.035791798	0.588074667	0.739953852
uc011mhq.1	chr23	-	7868727	3	7866938,7868647,7868706,	2,6,411,	0,0,49,	0.621315831	0.716347144	-0.024616054	0.594755485	0.746331434
uc010xyn.1	chr19	+	47885370	3	47885537,47885902,47885952,	23,51,12,	11,34,5,	0.587811573	0.69090193	0.045525735	0.596832342	0.748523172
uc010vzx.1	chr17	-	21146626	3	21142190,21145291,21145669,	27,0,4,	7,2,0,	0.017236586	0.063242184	-0.083641231	0.601434097	0.75233084
uc002yvg.2	chr21	+	37665869	3	37666418,37666461,37666571,	1,1,2,	17,0,13,	0.016538951	0.061631388	-0.089772808	0.606060099	0.756533965
uc001bti.1	chr1	-	32118252	3	32117842,32118104,32118188,	7,32,53,	0,1,2,	0.873196134	0.911622422	-0.052924397	0.607866635	0.757665157
uc010dxu.2	chr19	+	11242194	3	11243917,11244234,11244494,	1,16,307,	2,1,70,	0.039968989	0.115862129	-0.025587315	0.610625257	0.759871637
uc010lpi.2	chr7	-	149171475	3	149169890,149171151,149171240,	54,4,10,	85,0,26,	0.01685316	0.062186231	-0.037791923	0.614115822	0.761503619
uc003xaa.3	chr8	+	21862599	3	21862972,21863339,21864093,	48,0,1,	33,1,1,	0.475752678	0.598305256	0.055380148	0.613883956	0.761503619
uc001fhh.2	chr1	+	155106543	3	155107332,155107384,155107410,	732,0,2,	290,2,0,	0.054296116	0.143908896	0.015687995	0.615484008	0.762390627
uc010jae.1	chr5	+	78981096	3	78981173,78982101,78982462,	1,7,19,	1,1,6,	0.51148949	0.625825663	-0.086054431	0.615822814	0.762390627
uc002tau.3	chr2	-	101624283	3	101623693,101623742,101623782,	7,7,0,	11,5,1,	0.377161538	0.510673554	0.090763925	0.619094213	0.764716631
uc001khq.3	chr10	-	93667950	3	93666346,93667485,93667519,	0,0,13,	1,2,57,	0.712533343	0.787697666	0.058035461	0.622403229	0.767562085
uc002hgn.1	chr17	+	29858750	3	29858863,29860069,29865231,	4,26,29,	2,122,98,	0.011961629	0.048348817	-0.029413061	0.622595885	0.767562085
uc002mqy.2	chr19	-	11436074	3	11435099,11435648,11435959,	21,3,0,	75,4,2,	0.327411838	0.46696108	0.048075857	0.623936156	0.768433456
uc002woh.2	chr20	-	13371007	3	13370043,13370093,13370500,	6,9,4,	6,5,2,	0.701360691	0.779132948	0.088030432	0.62404	0.768433456
uc001myi.2	chr11	-	44956435	3	44953909,44953967,44956125,	63,0,1,	347,14,3,	0.242452663	0.383216565	0.023625574	0.625409361	0.769549802
uc003qin.2	chr6	+	139498242	3	139500085,139501767,139501937,	3,2,40,	0,0,3,	0.830234979	0.882252999	0.070832002	0.627250982	0.7710754
uc003yxy.3	chr8	+	144378970	3	144380162,144380229,144381651,	14,5,18,	11,8,14,	0.514769313	0.627738597	-0.058403823	0.627578043	0.771230817
uc004buq.1	chr9	-	131071829	3	131071384,131071624,131071778,	48,0,1,	51,3,0,	0.145345714	0.273239516	-0.04772035	0.629840107	0.772775414
uc003dbc.2	chr3	+	51426520	3	51426574,51426773,51426826,	233,375,0,	139,201,5,	0.008848536	0.038576423	-0.015532506	0.631762457	0.773898944
uc003dqw.2	chr3	+	88205785	3	88206291,88206338,88207109,	11,0,99,	9,2,79,	0.290557131	0.432813724	-0.033472796	0.636789825	0.777579443
uc003itp.2	chr4	-	175158563	3	175157815,175158124,175158284,	6,23,1,	2,14,0,	0.599569853	0.700464236	-0.070240986	0.637504447	0.777957808
uc003lqk.2	chr5	+	148748217	3	148748541,148749049,148749214,	0,5,30,	2,1,95,	0.003849693	0.020226579	0.040832657	0.638975636	0.779075893
uc010syh.1	chr12	-	112082003	3	112079958,112080595,112081891,	1,1,169,	2,0,192,	0.50794311	0.623560636	0.024429428	0.641614162	0.780742272
uc003xsk.3	chr8	+	56922669	3	56922961,56923083,56923938,	1,7,128,	0,4,84,	0.705913071	0.782840793	0.030880239	0.644697947	0.782760236
uc001kni.2	chr10	-	99196202	3	99195909,99195998,99196048,	4,268,1,	7,351,0,	0.466494961	0.590873245	0.018330502	0.645712432	0.78338968
uc001lee.2	chr10	-	121259625	3	121259335,121259424,121259512,	62,109,17,	19,35,3,	0.652373646	0.740916984	0.029306551	0.647108374	0.783413044
uc002ivc.2	chr17	-	55917144	3	55916848,55916916,55917045,	52,22,0,	172,36,7,	0.021202882	0.073920179	0.026971372	0.647154074	0.783413044
uc003wpd.2	chr8	-	442399	3	441656,441880,442291,	4,3,31,	0,0,1,	0.893817834	0.926647068	-0.073989062	0.648318637	0.783922092
uc004arw.2	chr9	-	95060118	3	95059674,95059768,95059903,	2,41,1,	2,55,0,	0.498712371	0.617000681	0.045321519	0.650393795	0.785165693
uc010tpz.1	chr14	-	38060570	3	38059193,38059250,38059313,	3,0,0,	249,14,5,	0.891935704	0.925440131	-0.02705695	0.656615309	0.789503326
uc010mlg.2	chr9	-	36217362	3	36214443,36214904,36215830,	16,1,2,	12,0,1,	0.667585945	0.753518636	0.076600094	0.669749904	0.799788329
uc001twj.2	chr12	-	117583892	3	117581591,117581756,117583149,	10,0,1,	20,3,1,	0.417784135	0.54949178	0.072114736	0.674122012	0.801639
uc003krt.1	chr5	+	115628186	3	115628619,115628911,115628980,	1,0,30,	2,1,39,	0.647441425	0.73780493	-0.049405859	0.675053445	0.801639
uc002crd.2	chr16	+	2757328	3	2757440,2757991,2759029,	2,1,54,	1,1,50,	0.878813417	0.916250063	0.040090927	0.676943842	0.803286381
uc010xbn.1	chr18	-	25532117	3	25530934,25531532,25531695,	90,6,10,	1,0,0,	0.91508214	0.942125302	0.040426341	0.67725294	0.803286381
uc003urc.2	chr7	+	99161682	3	99161806,99162146,99162324,	4,4,35,	0,0,1,	0.892530055	0.925808402	0.063253415	0.678302681	0.804255246
uc002lfg.1	chr18	-	51681681	3	51681151,51681211,51681329,	0,243,1,	2,94,1,	0.062725189	0.159682888	0.022451278	0.678887941	0.80470097
uc003grt.2	chr4	-	25750047	3	25749058,25749130,25749936,	22,4,27,	5,1,8,	0.915670401	0.942480021	-0.050797321	0.679841527	0.805086516
uc003isa.1	chr4	-	170017670	3	170015413,170016483,170016515,	14,15,0,	12,16,1,	0.552637997	0.658973522	-0.054388507	0.684003345	0.80802362
uc010fur.2	chr2	+	211542709	3	211542880,211543173,211543829,	1,5,36,	0,0,1,	0.920340487	0.945776418	0.061288098	0.69122568	0.813732191
uc003muv.3	chr6	+	3113573	3	3113928,3114263,3115419,	0,1,91,	2,0,141,	0.24151929	0.382454994	-0.025951945	0.691375998	0.813732191
uc001ikx.2	chr10	+	11912405	3	11912876,11913900,11914272,	125,2,4,	35,0,1,	0.753383968	0.819965044	-0.030725446	0.69220117	0.814454025
uc002sni.2	chr2	-	75720362	3	75719446,75719614,75719945,	1,28,6,	0,1,0,	0.883258004	0.918901991	0.066465375	0.694161091	0.816010774
uc001rli.2	chr12	-	32900138	3	32899960,32900020,32900090,	45,3,36,	15,1,10,	0.924193134	0.948223627	0.037274391	0.697160701	0.81828572
uc002cln.2	chr16	-	1416241	3	1413207,1415690,1415811,	0,0,1,	5,6,31,	0.838645439	0.888504633	0.059455032	0.700005791	0.820045629
uc003dep.2	chr3	+	52574501	3	52574541,52574591,52574642,	17,11,0,	20,5,2,	0.106642769	0.223274276	-0.052409387	0.700142015	0.820045629
uc004byx.1	chr9	-	132658097	3	132657547,132657638,132657792,	10,0,1,	22,1,1,	0.67743526	0.759760857	0.065950208	0.700568999	0.820282435
uc002vnt.2	chr2	-	224840584	3	224839846,224839880,224839986,	2,41,8,	0,1,0,	0.88569566	0.920694924	0.053383851	0.703027431	0.822409447
uc001hjb.2	chr1	+	212534112	3	212534262,212534720,212535194,	2,0,15,	1,5,17,	0.097137449	0.20996675	-0.060601529	0.705091557	0.823115832
uc003kjz.2	chr5	-	90667217	3	90664548,90664892,90665442,	44,0,3,	10,1,0,	0.082832255	0.189198067	0.05014338	0.705004073	0.823115832
uc003pio.3	chr6	-	79650410	3	79645286,79645590,79648650,	2,16,20,	3,11,19,	0.669168489	0.754540607	-0.044997686	0.706561825	0.823407205
uc003ybd.2	chr8	+	79629728	3	79629933,79631848,79631993,	9,0,5,	22,5,5,	0.133698398	0.2594138	-0.055878823	0.707774601	0.823950808
uc001lib.3	chr10	+	126523540	3	126523866,126524510,126525236,	0,14,17,	2,4,9,	0.079475696	0.184362637	-0.055063594	0.711846128	0.827187581
uc001dwe.1	chr1	-	109475123	3	109472562,109474418,109474921,	2,24,60,	4,36,87,	0.932868973	0.953835092	0.02471593	0.718944823	0.83258559
uc002tlj.2	chr2	-	118677919	3	118673158,118677172,118677574,	2,3,17,	3,10,36,	0.74094191	0.809613553	-0.04287438	0.719809954	0.832805397
uc003hxl.2	chr4	-	106290882	3	106290235,106290674,106290725,	17,5,51,	9,3,32,	0.936623992	0.956077687	-0.033286794	0.719961874	0.832805397
uc004euv.2	chr23	-	128940346	3	128938916,128939429,128939459,	625,0,10,	698,1,13,	0.600203179	0.700780704	-0.009768772	0.720147018	0.832805397
uc003mzg.2	chr6	+	10709685	3	10709808,10709968,10710014,	2,16,1,	2,21,2,	0.907355066	0.937164007	0.054265083	0.721960434	0.833899011
uc003ddx.2	chr3	-	52436304	3	52435033,52435940,52435990,	349,2,7,	149,0,3,	0.652941527	0.741223629	0.015555053	0.725634865	0.835882656
uc003vcb.2	chr7	-	103767295	3	103766792,103766936,103767047,	13,2,0,	34,0,4,	0.035879653	0.107992037	-0.048294886	0.727645398	0.837024736
uc002vcs.2	chr2	-	209101803	3	209100955,209100994,209101716,	82,5,1,	112,31,0,	0.002476143	0.014270111	0.022699633	0.730653033	0.837976212
uc003vsj.2	chr7	-	134851363	3	134850551,134850659,134850969,	290,0,3,	469,3,3,	0.331446152	0.469144316	0.012447372	0.730299577	0.837976212
uc011kxx.1	chr8	-	12943320	3	12940878,12941430,12943018,	18,1,1,	20,0,2,	0.510070799	0.624982186	-0.054050078	0.729275556	0.837976212
uc002vpl.2	chr2	+	228681799	3	228681954,228682008,228682273,	2,3,41,	0,0,1,	0.940994668	0.957082163	0.050631509	0.731297858	0.838266415
uc002huu.3	chr17	-	38633840	3	38632089,38633338,38633463,	2558,21,2,	13,0,0,	0.943233452	0.958854827	0.006709952	0.73259108	0.838618258
uc001gdp.2	chr1	+	165877060	3	165877181,165877275,165877348,	7,52,52,	3,29,30,	0.919347291	0.945509567	0.025681393	0.736261408	0.841566713
[truncated: 1,817 more rows]
