# Supplementary material for: Evaluation of Two Statistical Methods Provides Insights into the Complex Patterns of Alternative Polyadenylation Site Switching
Source: PLoS One. 2015 Apr 14;10(4):e0124324. doi: 10.1371/journal.pone.0124324 (PMC4396989; doi:10.1371/journal.pone.0124324)
Supplement: S2 Table — (TXT) [file pone.0124324.s002.txt]

#S2 Table. List of genes whose APA site switching is more than average length change of 3�� UTR
#Gene name	Average UTR length in MCF10A	Average UTR length in MCF7	Change of normalized 3' UTR length	Differential APA site usage
uc001bwo.1	2071.213043	2294.913793	0.078740144	0.291304348
uc001coo.2	824.9083969	792.707483	0.034003077	0.292672794
uc001fdb.3	4221.765101	3961.738462	0.047737588	0.262570986
uc001ffh.2	2597.93578	2544.79	0.019424627	0.31733945
uc001gev.2	345.9383117	317.4096386	0.070966849	0.387028634
uc001gst.1	1237.285714	1106.894737	0.083960707	0.31292517
uc009xfw.2	1328.368852	1459.229508	0.04569157	0.295081967
uc010qqp.1	1218.35	1057.628352	0.098300702	0.200766284
uc001lhl.2	2404.413043	2377.793478	0.010742359	0.239130435
uc001plt.2	1851.074074	1764.176471	0.035686901	0.492374728
uc001plx.1	1297.224719	1233.101124	0.023292261	0.370786517
uc001psn.2	1041.173077	892.0408163	0.082851256	0.376766091
uc001rww.3	764.9032258	631.8139535	0.096511438	0.504126032
uc001scb.3	2975.665116	2734.686813	0.073648626	0.279146435
uc001sxu.2	3552.277487	3174.405128	0.080776477	0.206578064
uc001tcp.2	965.5309735	913.9677419	0.029926426	0.275573318
uc001tmy.1	955.92	889.1485149	0.054022237	0.204673267
uc001uco.2	559.9345794	496.7741935	0.079049294	0.286403377
uc001vgq.2	2699.571429	2410.034483	0.08989039	0.488388459
uc001wup.1	1259.02	1142.209302	0.088627236	0.401860465
uc001wuw.3	530.21875	428.2479339	0.075422201	0.304622934
uc001xmc.3	2153.352941	1668.004049	0.074841772	0.257537509
uc001zaq.2	1726.148936	1682.827586	0.022885024	0.294998777
uc001zkh.2	976.5578947	943.2093023	0.015918183	0.472215422
uc002agn.2	414.1889764	390.5714286	0.048595777	0.27784027
uc002dlq.2	1024.038462	1189.926829	0.050823642	0.269543465
uc002frk.2	3774.820359	4299.335052	0.068680724	0.23396506
uc002lgy.2	1098.72	824.6363636	0.052107155	0.42989899
uc002rqo.2	2996.328244	2825.140741	0.054920598	0.287305626
uc002tlh.1	327.5238095	316.2132353	0.006875729	0.326960784
uc002wqz.1	349.5686275	324.96875	0.036661516	0.291973039
uc002xua.2	1391.377551	1342.72028	0.031677911	0.208220351
uc010zzq.1	2612.942623	2597.92804	0.004684737	0.215840215
uc003bxd.2	1004.518519	1022.373134	0.012313528	0.455500276
uc011azv.1	5497.674419	4909.7	0.086428696	0.78372093
uc003dnr.2	1125.435897	1156	0.021373498	0.335164835
uc003efb.1	1867.391304	1485.151163	0.076022303	0.390461746
uc003evh.1	2620.344595	2369.702128	0.061251825	0.363283496
uc003gjn.2	911.764977	900.5464684	0.011972795	0.334092817
uc003gvk.2	3079.287611	2770.421053	0.051010166	0.248253377
uc003gze.2	2516.760563	2351.791045	0.050791108	0.334244272
uc003imz.2	1511	1672.15	0.0955246	0.271296296
uc003isb.1	1179.666667	1090.666667	0.072181671	0.555555556
uc010iux.2	1584.5	1353.068966	0.090615127	0.379310345
uc003lvx.3	703.1666667	683.4705882	0.024868786	0.370588235
uc003pwc.1	372.5588235	347.2570281	0.00516574	0.207205292
uc003sjp.1	1688.17284	1385.234783	0.067051363	0.300053677
uc003vil.2	1287.303571	1180.68	0.07665246	0.352142857
uc003yhn.1	1354.692308	1223.511111	0.069444784	0.461538462
uc003zdk.1	2426.359375	2086.53125	0.092094343	0.234375
uc004dsg.2	3191.535714	3437.752137	0.041367006	0.241529304
uc004est.3	354.1717172	296.7102804	0.063423219	0.311243274
uc004ewo.2	2304.954545	2359.483333	0.021325298	0.362121212
